# Supplementary material for: Dynamic Virtual Network Reconfiguration Method for Hybrid Multiple Failures Based on Weighted Relative Entropy
Source: Entropy (Basel). 2018 Sep 15;20(9):711. doi: 10.3390/e20090711 (PMC7513238; doi:10.3390/e20090711)
Supplement: Supplementary file 1 [file entropy-20-00711-s001.zip]

Archive with 168 entries (157 files):
- supplementary files/
- supplementary files/code/
- supplementary files/code/ceshi.m
- supplementary files/code/endutime10.mat
- supplementary files/code/endutime12.mat
- supplementary files/code/endutime3.mat
- supplementary files/code/endutime5.mat
- supplementary files/code/endutime9.mat
- supplementary files/code/event5.mat
- supplementary files/code/faultacc.m
- supplementary files/code/faut1.mat
- supplementary files/code/faut110.mat
- supplementary files/code/faut111.mat
- supplementary files/code/faut150.mat
- supplementary files/code/faut15015.mat
- supplementary files/code/faut1505.mat
- supplementary files/code/faut2.mat
- supplementary files/code/faut21.mat
- supplementary files/code/faut22.mat
- supplementary files/code/faut23.mat
- supplementary files/code/faut3.mat
- supplementary files/code/faut31.mat
- supplementary files/code/faut32.mat
- supplementary files/code/faut33.mat
- supplementary files/code/fautacc.m
- supplementary files/code/fautcb.m
- supplementary files/code/fautdeal.m
- supplementary files/code/fautlittle.mat
- supplementary files/code/fautnlsearch.m
- supplementary files/code/huitu.asv
- supplementary files/code/huitu.m
- supplementary files/code/huitu2.asv
- supplementary files/code/huitu2.m
- supplementary files/code/huitu3.asv
- supplementary files/code/huitu3.m
- supplementary files/code/huitu4.asv
- supplementary files/code/huitu4.m
- supplementary files/code/Link_Embed1.m
- supplementary files/code/mprogram2.asv
- supplementary files/code/mprogram2.m
- supplementary files/code/mprogram3.m
- supplementary files/code/Net_plot1.m
- supplementary files/code/Node_Embed1.m
- supplementary files/code/Node_Embed10.asv
- supplementary files/code/Node_Embed10.m
- supplementary files/code/Node_Embed3.m
- supplementary files/code/result1.mat
- supplementary files/code/result2.mat
- supplementary files/code/result3.mat
- supplementary files/code/result4.mat
- supplementary files/code/S.m
- supplementary files/code/Subnet1.mat
- supplementary files/code/Subnet2.mat
- supplementary files/code/Subnet3.mat
- supplementary files/code/VN3000.mat
- supplementary files/code/VN650.mat
- supplementary files/code/VN6502.mat
- supplementary files/code/VN6503.mat
- supplementary files/code/VN6504.mat
- supplementary files/code/VN6505.mat
- supplementary files/code/VN6506.mat
- supplementary files/code/VNlinkRemap1.m
- supplementary files/code/VNlinkRemap2.m
- supplementary files/code/VNlinkRemap3.m
- supplementary files/code/VNnodeRemap.m
- supplementary files/code/VNnodeRemap1.asv
- supplementary files/code/VNnodeRemap1.m
- supplementary files/code/VNnodeRemap2.m
- supplementary files/code/VNnodeRemap3.m
- supplementary files/code/VNRemap2.asv
- supplementary files/code/VNRemap2.m
- supplementary files/code/VNResourcerelease.asv
- supplementary files/code/VNResourcerelease.m
- supplementary files/code/VNsort1.asv
- supplementary files/code/VNsort1.m
- supplementary files/code/VNsort2.asv
- supplementary files/code/VNsort2.m
- supplementary files/failure occurance/
- supplementary files/failure occurance/faultacc.m
- supplementary files/failure occurance/faut1.mat
- supplementary files/failure occurance/faut110.mat
- supplementary files/failure occurance/faut111.mat
- supplementary files/failure occurance/faut150.mat
- supplementary files/failure occurance/faut15015.mat
- supplementary files/failure occurance/faut1505.mat
- supplementary files/failure occurance/faut1acc.mat
- supplementary files/failure occurance/faut2.mat
- supplementary files/failure occurance/faut21.mat
- supplementary files/failure occurance/fautacc.asv
- supplementary files/failure occurance/fautacc.m
- supplementary files/failure occurance/Net_plot1.m
- supplementary files/failure occurance/S.m
- supplementary files/failure occurance/Subnet1.mat
- supplementary files/failure occurance/Subnet3.mat
- supplementary files/final resaults/
- supplementary files/final resaults/Comparison of different VN node migration methods/
- supplementary files/final resaults/Comparison of different VN node migration methods/FIGURE S6(a).eps
- supplementary files/final resaults/Comparison of different VN node migration methods/FIGURE S6(a).fig
- supplementary files/final resaults/Comparison of different VN node migration methods/FIGURE S6(a).jpg
- supplementary files/final resaults/Comparison of different VN node migration methods/FIGURE S6(b).eps
- supplementary files/final resaults/Comparison of different VN node migration methods/FIGURE S6(b).fig
- supplementary files/final resaults/Comparison of different VN node migration methods/FIGURE S6(b).jpg
- supplementary files/final resaults/Comparison of different VN node migration methods/FIGURE S6(c).eps
- supplementary files/final resaults/Comparison of different VN node migration methods/FIGURE S6(c).fig
- supplementary files/final resaults/Comparison of different VN node migration methods/FIGURE S6(c).jpg
- supplementary files/final resaults/Comparison of different VN reconfiguration methods/
- supplementary files/final resaults/Comparison of different VN reconfiguration methods/FIGURE S3(a).eps
- supplementary files/final resaults/Comparison of different VN reconfiguration methods/FIGURE S3(a).fig
- supplementary files/final resaults/Comparison of different VN reconfiguration methods/FIGURE S3(a).jpg
- supplementary files/final resaults/Comparison of different VN reconfiguration methods/FIGURE S3(b).eps
- supplementary files/final resaults/Comparison of different VN reconfiguration methods/FIGURE S3(b).fig
- supplementary files/final resaults/Comparison of different VN reconfiguration methods/FIGURE S3(b).jpg
- supplementary files/final resaults/Comparison of different VN reconfiguration methods/FIGURE S3(c).eps
- supplementary files/final resaults/Comparison of different VN reconfiguration methods/FIGURE S3(c).fig
- supplementary files/final resaults/Comparison of different VN reconfiguration methods/FIGURE S3(c).jpg
- supplementary files/final resaults/Comparison of failure handling methods/
- supplementary files/final resaults/Comparison of failure handling methods/FIGURE S5(a).eps
- supplementary files/final resaults/Comparison of failure handling methods/FIGURE S5(a).fig
- supplementary files/final resaults/Comparison of failure handling methods/FIGURE S5(a).jpg
- supplementary files/final resaults/Comparison of failure handling methods/FIGURE S5(b).eps
- supplementary files/final resaults/Comparison of failure handling methods/FIGURE S5(b).fig
- supplementary files/final resaults/Comparison of failure handling methods/FIGURE S5(b).jpg
- supplementary files/final resaults/Comparison of failure handling methods/FIGURE S5(c).eps
- supplementary files/final resaults/Comparison of failure handling methods/FIGURE S5(c).fig
- supplementary files/final resaults/Comparison of failure handling methods/FIGURE S5(c).jpg
- supplementary files/final resaults/Comparison of faulty VN ranking methods/
- supplementary files/final resaults/Comparison of faulty VN ranking methods/FIGURE S4(a).eps
- supplementary files/final resaults/Comparison of faulty VN ranking methods/FIGURE S4(a).fig
- supplementary files/final resaults/Comparison of faulty VN ranking methods/FIGURE S4(a).jpg
- supplementary files/final resaults/Comparison of faulty VN ranking methods/FIGURE S4(b).eps
- supplementary files/final resaults/Comparison of faulty VN ranking methods/FIGURE S4(b).fig
- supplementary files/final resaults/Comparison of faulty VN ranking methods/FIGURE S4(b).jpg
- supplementary files/final resaults/Comparison of faulty VN ranking methods/FIGURE S4(c).eps
- supplementary files/final resaults/Comparison of faulty VN ranking methods/FIGURE S4(c).fig
- supplementary files/final resaults/Comparison of faulty VN ranking methods/FIGURE S4(c).jpg
- supplementary files/final resaults/The arrival rate of failure u/
- supplementary files/final resaults/The arrival rate of failure u/FIGURE S7(a).eps
- supplementary files/final resaults/The arrival rate of failure u/FIGURE S7(a).fig
- supplementary files/final resaults/The arrival rate of failure u/FIGURE S7(a).jpg
- supplementary files/final resaults/The arrival rate of failure u/FIGURE S7(b).eps
- supplementary files/final resaults/The arrival rate of failure u/FIGURE S7(b).fig
- supplementary files/final resaults/The arrival rate of failure u/FIGURE S7(b).jpg
- supplementary files/final resaults/The arrival rate of failure u/FIGURE S7(c).eps
- supplementary files/final resaults/The arrival rate of failure u/FIGURE S7(c).fig
- supplementary files/final resaults/The arrival rate of failure u/FIGURE S7(c).jpg
- supplementary files/final resaults/The lifetime of failure T/
- supplementary files/final resaults/The lifetime of failure T/FIGURE S8(a).eps
- supplementary files/final resaults/The lifetime of failure T/FIGURE S8(a).fig
- supplementary files/final resaults/The lifetime of failure T/FIGURE S8(a).jpg
- supplementary files/final resaults/The lifetime of failure T/FIGURE S8(b).eps
- supplementary files/final resaults/The lifetime of failure T/FIGURE S8(b).fig
- supplementary files/final resaults/The lifetime of failure T/FIGURE S8(b).jpg
- supplementary files/final resaults/The lifetime of failure T/FIGURE S8(c).eps
- supplementary files/final resaults/The lifetime of failure T/FIGURE S8(c).fig
- supplementary files/final resaults/The lifetime of failure T/FIGURE S8(c).jpg
- supplementary files/topology generate/
- supplementary files/topology generate/isconnected.m
- supplementary files/topology generate/Net_plot1.m
- supplementary files/topology generate/S.asv
- supplementary files/topology generate/S.m
- supplementary files/topology generate/SalamNet_NetCreate1.m
- supplementary files/topology generate/Subnet1.mat
- supplementary files/topology generate/Subnet3.mat
- supplementary files/topology generate/VN650.mat
- supplementary files/topology generate/VN6501.mat
- supplementary files/topology generate/VN6503.mat
- supplementary files/topology generate/VN6505.mat
- supplementary files/topology generate/VNgenerate.m
