# Supplementary material for: Dynamic Virtual Network Reconfiguration Method for Hybrid Multiple Failures Based on Weighted Relative Entropy
Source: Entropy (Basel). 2018 Sep 15;20(9):711. doi: 10.3390/e20090711 (PMC7513238; doi:10.3390/e20090711)
Supplement: Supplementary file 1 [file entropy-20-00711-s001.zip › supplementary files/code/ceshi.m]

figure(5)
Net_plot1(1000,size(SN0.AM,2),SN0.Sxy,SN0.EdgeBandWide); 


for i=1:length(faut)
    a=faut(2,i);
    c=find(faut(2,:)==a);
    if length(c)>1
        a
    end
end

%%
oo=zeros(1:3000);
for i=1:3000
    oo(i)=length(cell2mat(occpy(i)));
end
