# Supplementary material for: Dynamic Virtual Network Reconfiguration Method for Hybrid Multiple Failures Based on Weighted Relative Entropy
Source: Entropy (Basel). 2018 Sep 15;20(9):711. doi: 10.3390/e20090711 (PMC7513238; doi:10.3390/e20090711)
Supplement: Supplementary file 1 [file entropy-20-00711-s001.zip › supplementary files/code/faultacc.m]

function [faut]=faultacc(Total_time,netnum,SN)
% ¹ÊÕÏ·¢ÉúÆ÷
%ÊäÈë£º ×ÜÊ±¼äTotal_time
%       ÍøÂç²¿¼þÊýÁ¿netnum
%       ÎïÀíÍøÂçSN
%Êä³ö£º ¹ÊÕÏ·¢ÉúÓë»Ö¸´¼ÇÂ¼faut
%% %% ¹ÊÕÏ·¢Éúevents2
lambda2=1/9;    %¹ÊÕÏµ½´ïÂÊ²´ËÉ·Ö²¼
mu2=500;          %¹ÊÕÏ³ÖÐøÊ±¼äÖ¸Êý·Ö²¼
events2(1,:)=random('Poisson',lambda2,1,Total_time);
for a=1:Total_time
    if events2(1,a)>1
       events2(1,a)=1;
    end
end
events2(2,:)=cumsum(events2(1,:));
%%%%¹ÊÕÏ³ÖÐøÊ±¼ä
endutime2=random('exp',mu2,1,max(events2(2,:)));
endutime2=ceil(endutime2);

%%%% ¹ÊÕÏÎ»ÖÃ
faul=randint(1,events2(2,end),[1 netnum]);
faucount=1;%¹ÊÕÏÐòºÅ
faut=[];
for t=1:Total_time
    if events2(1,t)~=0%Èç¹ûÄ³Ò»Ê±¿ÌÓÐ¹ÊÕÏ·¢Éú
        faut1=zeros(5,1);
        %%  Ä³Ò»Ê±¿Ì¹ÊÕÏ·¢Éú£¬½øÐÐ¹ÊÕÏ¼ÆÊý
        for t2=1:events2(1,t)
            %% faut¼ÇÂ¼¹ÊÕÏ·¢ÉúÊÂ¼þ£¬·Ö±ð¼ÇÂ¼¹ÊÕÏÐòºÅ£¬¹ÊÕÏÎ»ÖÃ£¬·¢ÉúÊ±¼ä£¬³ÖÐøÊ±¼ä£¬½áÊøÊ±¼ä
            faut1(1,t2)=faucount;%µÚÒ»ÐÐÊÇ¹ÊÕÏ·¢ÉúÐòºÅ
            if faul(faucount)<=501
            faut1(2,t2)=SN.SNE(2,faul(faucount));%µÚ¶þÐÐÊÇ¹ÊÕÏ·¢ÉúÎ»ÖÃ
            faut1(3,t2)=t;%µÚÈýÐÐÊÇ¹ÊÕÏ·¢ÉúÊ±¼ä            
            faut1(4,t2)=endutime2(faucount);%µÚËÄÐÐÊÇ¹ÊÕÏ³ÖÐøÊ±¼ä            
            else
                faul(faucount)>501 %½Úµã¹ÊÕÏ
                b=rem(faul(faucount)-501,100);
                if b==0
                    b=100;
                end
                faut1(2,t2)=b+10000;%µÚ¶þÐÐÊÇ¹ÊÕÏ·¢ÉúÎ»ÖÃ
                faut1(3,t2)=t;%µÚÈýÐÐÊÇ¹ÊÕÏ·¢ÉúÊ±¼ä
                faut1(4,t2)=endutime2(faucount);%µÚËÄÐÐÊÇ¹ÊÕÏ³ÖÐøÊ±¼ä 
                no=find(SN.AM(b,:)~=0);
                for i=1:length(no)
                    if b>no(i)
                        no1(i)=(no(i)-1)*100+b;
                    else no1(i)=(b-1)*100+no(i);
                    end
                end
                faut1(1,t2+1:t2+length(no))=faucount;%µÚÒ»ÐÐÊÇ¹ÊÕÏ·¢ÉúÐòºÅ
                faut1(2,t2+1:t2+length(no))=no1;%µÚ¶þÐÐÊÇ¹ÊÕÏ·¢ÉúÎ»ÖÃ
                faut1(3,t2+1:t2+length(no))=t;%µÚÈýÐÐÊÇ¹ÊÕÏ·¢ÉúÊ±¼ä            
                faut1(4,t2+1:t2+length(no))=endutime2(faucount);%µÚËÄÐÐÊÇ¹ÊÕÏ³ÖÐøÊ±¼ä                
                clear no no1
            end 
            faucount=faucount+1;
        end
         faut=[faut faut1];
    end   
end
faut(5,:)=faut(3,:)+faut(4,:);
faut2=faut;
m=length(faut);%¹ÊÕÏ·¢ÉúµÄ´ÎÊý
n=0;
for i=1:m;%ÕÒ³öÖØ¸´³öÏÖ¹ÊÕÏµÄÎ»ÖÃ
    for i1=1:i-1-n;
        if(faut(2,i1)-faut(2,i-n)==0)
            if(faut(5,i1)>=faut(5,i-n))
                faut(:,i-n)=[];
                n=n+1;
                break
            elseif(faut(5,i1)>=faut(3,i-n))
                faut(5,i1)=faut(5,i-n);
                faut(:,i-n)=[];
                n=n+1;
                break
            end
        end
    end
            if(i==m-n)
            break
            end
end
    
