# Supplementary material for: Dynamic Virtual Network Reconfiguration Method for Hybrid Multiple Failures Based on Weighted Relative Entropy
Source: Entropy (Basel). 2018 Sep 15;20(9):711. doi: 10.3390/e20090711 (PMC7513238; doi:10.3390/e20090711)
Supplement: Supplementary file 1 [file entropy-20-00711-s001.zip › supplementary files/code/fautdeal.m]

function [SN]=fautdeal(faut,SN,t),
%% ¹ÊÕÏ·¢Éú´¦Àí³ÌÐò
%¹ÊÕÏ·¢ÉúºóÎïÀíÍøÂç×´Ì¬¸üÐÂ
%ÊäÈë£ºfaut£º¹ÊÕÏ·¢ÉúÊý¾Ý
%      SN£ºÎïÀíÍøÂç
%       t:µ±Ç°ÍøÂçÔËÐÐÊ±¿Ì

%Êä³ö£º SN£ºÎïÀíÍøÂç
%%
netfaut=faut(2,faut(3,:)==t);%¹ÊÕÏ·¢ÉúÎ»ÖÃ
%%%ÎïÀíÍøÂç×´Ì¬¸üÐÂ
%%%%Á´Â·×´Ì¬¸üÐÂ
netlinkfaut=netfaut(netfaut<10000);
b=rem(netlinkfaut,100);
for i=1:length(b)
    if (b(i))
        a(i)=(netlinkfaut(i)-b(i))/100;
        c(i)=(b(i)-1)*100+a(i)+1;
    else
        c(i)=9900+(netlinkfaut(i)/100);
    end
end
SN.EdgeBandWide(netlinkfaut)=0;
SN.EdgeBandWide(c)=0;
%%%½Úµã×´Ì¬¸üÐÂ
netnodefaut=netfaut(netfaut>10000);
if isempty(netnodefaut)==0
    SN.NodeCPU(netnodefaut-10000)=0; 
end

for i1=1:length(netfaut)
    fprintf('t=%d£¬ÎïÀíÍøÂçÎ»ÖÃ%d ·¢Éú¹ÊÕÏ\n',t,netfaut(i1))
end
