# Supplementary material for: Dynamic Virtual Network Reconfiguration Method for Hybrid Multiple Failures Based on Weighted Relative Entropy
Source: Entropy (Basel). 2018 Sep 15;20(9):711. doi: 10.3390/e20090711 (PMC7513238; doi:10.3390/e20090711)
Supplement: Supplementary file 1 [file entropy-20-00711-s001.zip › supplementary files/code/fautnlsearch.m]

function [fautlkVN1,fautlkint1,fautndVN1,fautndint1,smN,smL]=fautnlsearch(faut,VN,SN,t,smN,smL)
%% ÊÜ¹ÊÕÏÓ°ÏìVN¼ìË÷×Ó³ÌÐò
%%%%ÎïÀíÁ´Â·¹ÊÕÏ£¬¼ìË÷ÊÜÓ°ÏìµÄVN¼°ÆäVLink
%%%%%ÎïÀí½Úµã¹ÊÕÏ£¬¼ìË÷ÊÜÓ°ÏìµÄVN¼°Vnode
%ÊäÈë£ºfaut£º¹ÊÕÏÎ»ÖÃ
%      VN£ºµ±Ç°ÕýÔÚÔËÐÐÐéÄâÍøÂç
%      SN£ºÎïÀíÍøÂç
%      t£ºµ±Ç°Ê±¿Ì
%Êä³ö£º
%%
netfaut=faut(2,faut(3,:)==t);%¹ÊÕÏ·¢ÉúÎ»ÖÃ
netnodefaut=netfaut(netfaut>10000);%½Úµã¹ÊÕÏÎ»ÖÃ
netlinkfaut=netfaut(netfaut<10000);%Á´Â·¹ÊÕÏÎ»ÖÃ
n1=length(VN);
fautlkVN=[];%Á´Â·¹ÊÕÏÑ­»·¼ÇÂ¼ÓÃ²ÎÊý
fautlkVN1=[];%Á´Â·¹ÊÕÏ²ÎÊý
fautlkint=[];fautlkint1=[];
fautndVN=[];%½Úµã¹ÊÕÏÑ­»·¼ÇÂ¼ÓÃ²ÎÊý
fautndVN1=[];%½Úµã¹ÊÕÏ²ÎÊý
fautndint=[];fautndint1=[];
if isempty(netnodefaut)==0    
    for i=1:n1
        Snode=VN(i).EmbSubNode(2,:);    
        fautVnode=find(Snode==(netnodefaut-10000));%VN(i)ÖÐÓ³Éäµ½¹ÊÕÏÎïÀí½ÚµãµÄÐéÄâ½ÚµãÐòºÅ
        if isempty(fautVnode)==0 
            fautndVN=cell(3,1);
            fautndVN(1,:)={t};          %µÚÒ»ÐÐ£¬¹ÊÕÏÊ±¼ät
            fautndVN(2,:)={netnodefaut};%µÚ¶þÐÐ£¬¹ÊÕÏÎïÀí½Úµã
            fautndVN(3,:)={VN(i).nu};   %µÚÈýÐÐ£¬¹ÊÕÏÐéÄâÍøÂçÐòºÅ
            fautndVN(4,:)={fautVnode};  %µÚËÄÐÐ£¬VN¶ÔÓ¦¹ÊÕÏÐéÄâ½Úµã
            fautndVN1=[fautndVN1 fautndVN]; 
            %%%%%%
            fautndint=[];
            fautndint(1,:)=t;          %µÚÒ»ÐÐ£¬¹ÊÕÏÊ±¼ät
            fautndint(2,:)=netnodefaut;%µÚ¶þÐÐ£¬¹ÊÕÏÎïÀí½Úµã
            fautndint(3,:)=VN(i).nu;   %µÚÈýÐÐ£¬¹ÊÕÏÐéÄâÍøÂçÐòºÅ
            fautndint(4,:)=fautVnode;   %µÚËÄÐÐ£¬¹ÊÕÏÐéÄâÍøÂç½ÚµãÐòºÅ
            fautndint(5,:)=VN(i).EmbSubNode(4,fautVnode);%µÚÎåÐÐ£¬¹ÊÕÏÐéÄâ½ÚµãÕ¼ÓÃCPU
            fautndint1=[fautndint1 fautndint]; 
            %%%%
            fprintf('t=%d£¬ÐéÄâÍøÂçVN%d µÄÐéÄâ½Úµã%d¹ÊÕÏ\n',t,VN(i).nu,fautVnode)            
        end    
    end    
end
%%
if length(fautndint1)~=0
     a=fautndint1(3,:);
     Fnd=length(unique(a));
     smN=smN+Fnd;
end

%% Á´Â·²ð·Öº¯Êý
%¶ÔÃ¿Ò»¸öVN£¬¼ì²éÊÇ·ñÓÐ¹ÊÕÏÁ´Â·
for i=1:n1
    SLink=VN(i).EmbSubLink_Node(3,:); 
    for j=1:length(netlinkfaut)    
        fautVLink=find(cellfun(@(x)ismember(netlinkfaut(j),x),SLink));%kkÎªVN(i)ÖÐÓ³Éäµ½¹ÊÕÏÎïÀíÁ´Â·µÄÐéÄâÁ´Â·ÐòºÅ
        if isempty(fautVLink)==0 
            n2=length(fautVLink);
            fautlkVN=cell(5,1);
            fautlkVN(1,1:n2)={t};              %µÚÒ»ÐÐ£¬¹ÊÕÏÊ±¼ät
            fautlkVN(2,1:n2)={netlinkfaut(j)}; %µÚ¶þÐÐ£¬¹ÊÕÏÁ´Â·ÐòºÅ
            fautlkVN(3,1:n2)={VN(i).nu};       %µÚÈýÐÐ£¬¹ÊÕÏÐéÄâÍøÂçÐòºÅ
            fautlkVN(4:6,1:n2)=VN(i).EmbSubLink_Node(:,fautVLink);%µÚËÄÐÐ£¬VN¶ÔÓ¦¹ÊÕÏÐéÄâÁ´Â·
            fautlkVN1=[fautlkVN1 fautlkVN]; 
            %%%%%%%%%
            fautlkint=[];
            fautlkint(1,1:n2)=t;              %µÚÒ»ÐÐ£¬¹ÊÕÏÊ±¼ät
            fautlkint(2,1:n2)=netlinkfaut(j); %µÚ¶þÐÐ£¬¹ÊÕÏÁ´Â·ÐòºÅ
            fautlkint(3,1:n2)=VN(i).nu;       %µÚÈýÐÐ£¬¹ÊÕÏÐéÄâÍøÂçÐòºÅ
            fautlkint(4,1:n2)=fautVLink;      %µÚËÄÐÐ£¬¹ÊÕÏÐéÄâÁ´Â·ÐòºÅ
            fautlkint(5,1:n2)=VN(i).EmbSubLink(2,fautVLink);%µÚÎåÐÐ£¬¹ÊÕÏÐéÄâÁ´Â·´ø¿í
            fautlkint1=[fautlkint1 fautlkint]; 
            %%%%%%%%%
            for i1=1:length(fautVLink)
                fprintf('t=%d£¬ÐéÄâÍøÂçVN%d µÄÐéÄâÁ´Â·%d¹ÊÕÏ\n',t,VN(i).nu,fautVLink(i1))
            end    
        end 
    end    
end
  if length(fautlkint1)~=0
            a=fautlkint1(3,:);
            Flk=length(unique(a));
            smL=smL+Flk;
          end
