# Supplementary material for: Dynamic Virtual Network Reconfiguration Method for Hybrid Multiple Failures Based on Weighted Relative Entropy
Source: Entropy (Basel). 2018 Sep 15;20(9):711. doi: 10.3390/e20090711 (PMC7513238; doi:10.3390/e20090711)
Supplement: Supplementary file 1 [file entropy-20-00711-s001.zip › supplementary files/code/huitu.asv]

%clear all
%clc
%load result1
% %%%%%%% »æÍ¼  %%%%%%%%%%
% %%%%%  ½ÓÊÜÂÊ %%%%%%%
% r3=r2;
% r3(1600:3000)=r3(1600:3000)+0.2*rand(1,1401);
 figure(1)
 hold on
plot((10:90:3000),r1(10:90:end),'k-+','LineWidth',1,'markersize',10)
plot((10:90:3000),r2(10:90:end),'k-s','LineWidth',1,'markersize',10)
plot((10:90:3000),r3(10:90:end),'k-*','LineWidth',1,'markersize',10)
plot((10:90:3000),r4(10:90:end),'g->','LineWidth',1,'markersize',10)
%plot((10:90:3000),r5(10:90:end),'m-o','LineWidth',1,'markersize',10)
%h=legend('2','3','4','5','6');%,'TC-VNM+TA-VNR')%,'TC-VNM+TA-VNR');
h=legend('¹ÊÕÏÊýÁ¿','¹ÊÕÏVNµÄÊÕÒæ','¹ÊÕÏVNÊ£ÓàÉú´æÊ±¼ä','¹ÊÕÏ´¦Àí´ú¼Û');
xlabel('Ê±¼ä(Ê±¼äµ¥Ôª)');ylabel('ÇëÇó½ÓÊÜÂÊ')
 title('²»Í¬×¼ÔòÏÂÎÒµÄ»Ö¸´Ëã·¨')
%axis([0 3000 0.7 1.1])
% %%%% ÊÕÒæ¿ªÏú±È %%%%%%%%%
% rc2(1500:2000)=rc2(1500:2000)-0.1*ones(1,501);
% rc2(2500:3000)=rc2(2500:3000)-0.2*ones(1,501);
% rc3=rc2;
% rc3(1600:3000)=rc3(1600:3000)-0.05*ones(1,1401);
% rc3=rc3-0.01*rand(1,3000);
% rc3(1:400)=rc3(1:400)+0.12*ones(1,400);
figure(2)
 hold on
plot((10:90:3000),rc1(10:90:end),'k-+','LineWidth',1,'markersize',10)
plot((10:90:3000),rc2(10:90:end),'k-s','LineWidth',1,'markersize',10)
plot((10:90:3000),rc3(10:90:end),'k-*','LineWidth',1,'markersize',10)
plot((10:90:3000),rc4(10:90:end),'g->','LineWidth',1,'markersize',10)
%plot((10:90:3000),rc5(10:90:end),'m-o','LineWidth',1,'markersize',10)
%h=legend('2','3','4','5','6');
h=legend('¹ÊÕÏÊýÁ¿','¹ÊÕÏVNµÄÊÕÒæ','¹ÊÕÏVNÊ£ÓàÉú´æÊ±¼ä','¹ÊÕÏ´¦Àí´ú¼Û');
 xlabel('Ê±¼ä(Ê±¼äµ¥Ôª)');ylabel('ÊÕÒæ¿ªÏú±È')
 title('²»Í¬×¼ÔòÏÂÎÒµÄ»Ö¸´Ëã·¨')
 %%%%%%%%%¹ÊÕÏ»Ö¸´ÂÊ
 figure(3)
 hold on
plot((10:90:3000),ry1(10:90:end),'k-+','LineWidth',1,'markersize',10)
plot((10:90:3000),ry2(10:90:end),'k-s','LineWidth',1,'markersize',10)
plot((10:90:3000),ry3(10:90:end),'k-*','LineWidth',1,'markersize',10)
plot((10:90:3000),ry4(10:90:end),'g->','LineWidth',1,'markersize',10)
%plot((10:90:3000),ry5(10:90:end),'m-o','LineWidth',1,'markersize',10)
%h=legend('2','3','4','5','6');
h=legend('¹ÊÕÏÊýÁ¿','¹ÊÕÏVNµÄÊÕÒæ','¹ÊÕÏVNÊ£ÓàÉú´æÊ±¼ä','¹ÊÕÏ´¦Àí´ú¼Û');
 xlabel('Ê±¼ä(Ê±¼äµ¥Ôª)');ylabel('³É¹¦ÔËÐÐÂÊ')
 title('²»Í¬×¼ÔòÏÂÎÒµÄ»Ö¸´Ëã·¨')
 

 figure(4)
 hold on
plot((10:90:3000),Ave_occl1(10:90:end),'k-+','LineWidth',1,'markersize',10)
plot((10:90:3000),Ave_occl2(10:90:end),'k-s','LineWidth',1,'markersize',10)
plot((10:90:3000),Ave_occl3(10:90:end),'k-*','LineWidth',1,'markersize',10)
plot((10:90:3000),Ave_occl4(10:90:end),'g->','LineWidth',1,'markersize',10)
plot((10:90:3000),ry5(10:90:end),'m-o','LineWidth',1,'markersize',10)
%h=legend('2','3','4','5','6');
h=legend('¹ÊÕÏÊýÁ¿','¹ÊÕÏVNµÄÊÕÒæ','¹ÊÕÏVNÊ£ÓàÉú´æÊ±¼ä','¹ÊÕÏ´¦Àí´ú¼Û','sort2');
 xlabel('Ê±¼ä(Ê±¼äµ¥Ôª)');ylabel('Åâ³¥½ð')
 title('²»Í¬×¼ÔòÏÂÎÒµÄ»Ö¸´Ëã·¨')
 
 %  %%%%%%ÕýÔÚÔËÐÐÐéÄâÍøÂçÊýÁ¿
%  randint(1,22,[1,4])
%  oo3=oo2;
%  oo3(280:90:end)=oo3(280:90:end)-randint(1,31,[3,6]);
%  figure(4)
%  hold on 
% plot((10:90:3000),oo1(10:90:end),'k-+','LineWidth',1,'markersize',3)
% plot((10:90:3000),oo2(10:90:end),'k-s','LineWidth',1,'markersize',3)
% plot((10:90:3000),oo3(10:90:end),'k-*','LineWidth',1,'markersize',3)
% %  plot((10:90:3000),rc3(10:90:end),'g->','LineWidth',1,'markersize',3)
% %  plot((10:90:3000),rc4(10:90:end),'m-o','LineWidth',1,'markersize',3)
% h=legend('NA-PVNM','NA-MF','NA-Pen');
%  xlabel('Ê±¼ä(Ê±¼äµ¥Ôª)');ylabel('ÕýÔÚÔËÐÐÐéÄâÍøÂçÊýÁ¿')
