# Supplementary material for: Dynamic Virtual Network Reconfiguration Method for Hybrid Multiple Failures Based on Weighted Relative Entropy
Source: Entropy (Basel). 2018 Sep 15;20(9):711. doi: 10.3390/e20090711 (PMC7513238; doi:10.3390/e20090711)
Supplement: Supplementary file 1 [file entropy-20-00711-s001.zip › supplementary files/code/Link_Embed1.m]

function [Suc,EmbSubLink,EmbSubLink_Node,EdgeBandCon,VESNode]=Link_Embed1(t,k,sn,VN,Re_EdgeBandWide0)
%×î¶ÌÂ·¾¶Ëã·¨
%ÊäÈë£ºt£ºÐéÄâÍøÓ³ÉäÊ±¿Ìt  
%     k£ºÐéÄâÍøÂçÐòºÅ
%     sn£ºÎïÀí½ÚµãÊýÄ¿
%     AM£ºÐéÄâÍøÂçÍØÆËÁÚ½Ó¾ØÕó
%     EmbSubNode£ºÐéÄâ½ÚµãÓ³ÉäµÄÎïÀí½ÚµãÐòºÅEmbSubNode(1,:)
%     EdgeBandWide£ºÐéÄâÍøÂç¸÷Á´Â·´ø¿íÐèÇó£¬ÎïÀíÍøÂçÍØÆËÏ¡Êè¾ØÕóA0£¬
%     Re_EdgeBandWide0£ºVNÓ³ÉäÇ°ÎïÀíÁ´Â·Ê£Óà´ø¿í£¬
%Êä³ö£ºSuc£ºÅÐ¶ÏÁ´Â·Ó³ÉäÊÇ·ñ³É¹¦£¬1´ú±í³É¹¦Ó³Éä£¬0´ú±í²»³É¹¦Ó³Éä
%     EmbSubLink£ºÃ¿ÌõÐéÄâÁ´Â·Ó³ÉäµÄÎïÀíÂ·¾¶ÌøÊýºÍ´ø¿í,
%     EmbSubLink_Node£ºÍ¾¾­½Úµã£»
%     EdgeBandCon£ºÁ´Â·ÏûºÄ´ø¿í¾ØÕóEdgeBandCon
%     VA£ºÐéÄâÍøÓ³ÉäÔÚµ×²ãÍøÂçÉÏÐÎ³ÉµÄÁÚ½Ó¾ØÕó£¬¼ÇÂ¼ÖØ¸´Ó³ÉäµÄÁ´Â·£¬¶ÔÓ¦ÖÃÎª2¡¢3µÈ
%     VA1£ºÐéÄâÍøÓ³ÉäÔÚµ×²ãÍøÂçÉÏÐÎ³ÉµÄÁÚ½Ó¾ØÕó
%     VESNode£ºVNÓ³Éäµ½SNµÄÈ«²¿ÎïÀí½Úµã
%% +++++++ÐéÄâÁ´Â·Ó³Éä·½°¸£¬×î¶ÌÂ·¾¶Ó³Éä++++++++
%% ÐéÄâÍøÂç²ÎÊý³õÊ¼»¯
% ÐéÄâ½ÚµãÊýÄ¿vn£»±ßµÄÊýÄ¿vm£»
vn=size(VN.AM,2); 
vm=nnz(VN.AM)/2;
% Êä³öÏòÁ¿³õÊ¼»¯£¬±ÜÃâÒò³ÌÐòÎ´ÔËÐÐÍêµ¼ÖÂ³ÌÐòÊä³ö²»Æ¥ÅäµÄÏÖÏó
Suc=1;%Ä¬ÈÏ³É¹¦Ó³Éä£¬Á´Â·Ó³ÉäÊ§°ÜÊ±ÖÃ0
EmbSubLink_Node={};
EmbSubLink=zeros(3,vm);%Êä³öÐéÄâÁ´Â·Ó³ÉäµÄÎïÀíÂ·¾¶µÄÌøÊýºÍ´ø¿í
VESNode=[];%ÐéÄâÁ´Â·Ó³ÉäÎïÀíÂ·¾¶¾­¹ýµ×²ã½Úµã×Ü¼¯ºÏ,³õÊ¼»¯
% VA=zeros(sn,sn);%ÓÐÓ³ÉäÔòÎª1£¬Èç¹ûÓÐÁ´Â·ÖØ¸´Ó³Éä£¬ÔòÎª2²¢ÒÀ´ÎÀÛ¼Ó£¬
% VA1=zeros(sn,sn); %µ±Ç°ÐéÄâÍøÓ³ÉäÔÚµ×²ãÍøÂçÉÏÐÎ³ÉµÄÁÚ½Ó¾ØÕó
EdgeBandCon=zeros(sn,sn);%Á´Â·ÏûºÄ´ø¿í¾ØÕó£¬³õÊ¼»¯
Re_EdgeBandWide1=Re_EdgeBandWide0;
%%
ln=1;%ÓÃÓÚÐéÄâÁ´Â·¼ÆÊý
%%  ¶ÔÁÚ½Ó¾ØÕóÉÏ¶Ô½ÇÏßÔªËØ¶ÔÓ¦µÄÃ¿ÌõÁ´Â·ÒÀ´ÎÓ³Éä£¬Ó³Éä³É¹¦Ò»Ìõ£¬¼õÈ¥ÏàÓ¦ÎïÀíÁ´Â·´ø¿í£¬ÔÙÓ³ÉäÏÂÒ»Ìõ
    %+++++++++Á´Â·Ó³Éä·½·¨ÐÞ¸Ä++++++++++++++
for i=1:vn-1
    %%
    for j=i+1:vn
        %%
        if VN.AM(i,j)==1  %ÐéÄâ½Úµãi£¬j¼ä´æÔÚÐéÄâÁ´Â·
            % Ñ°ÕÒÔ´½Úµãs£¬Ä¿µÄ½ÚµãeÔÚÁÚ½Ó¾ØÕóAÖÐµÄ×î¶ÌÂ·¾¶
            % Ñ°ÕÒÂú×ã´ø¿íÔ¼ÊøµÄ×î¶ÌÂ·¾¶
            % Ô´½Úµãs£¬Ä¿µÄ½Úµãe
            s=VN.EmbSubNode(2,i);e=VN.EmbSubNode(2,j);%ÐéÄâ½ÚµãiÓ³ÉäÎïÀí½Úµãs£¬ÐéÄâ½ÚµãjÓ³ÉäÎïÀí½Úµãe
            % ¸ù¾ÝÊ£ÓàÁ´Â·´ø¿í¾ØÕó×ª»¯ÎªÁÚ½Ó¾ØÕó£¬ÔÙ×ª»¯ÎªÏ¡Êè¾ØÕó
            InterEdgeBand=Re_EdgeBandWide1;  %InterEdgeBandÎª¼ÆËãÓÃ¹ý¶É¾ØÕó
            % ²½Öè1.¶Ôµ±Ç°ÐéÄâÁ´Â·£¬°ÑÊ£ÓàÁ´Â·´ø¿í¾ØÕóÖÐ²»Âú×ã´ø¿íÐèÇóµÄÁ´Â·ÖÃÎª0£¬Éú³É¹ý¶É¾ØÕóInterEdgeBand
            InterEdgeBand(InterEdgeBand<VN.EdgeBandWide(i,j))=0;
            % ²½Öè2.¹ý¶É¾ØÕóInterEdgeBand×ª»»Îª0-1ÁÚ½Ó¾ØÕó
            InterEdgeBand(InterEdgeBand>100)=0;
            InterEdgeBand(InterEdgeBand~=0)=1;
            % ²½Öè3.Éú³É¹ý¶É¾ØÕóInterEdgeBandµÄÏ¡Êè¾ØÕóSpaA
            SpaA=sparse(InterEdgeBand);
           %% ¼ÆËãÁ½½Úµã¼ä×î¶ÌÂ·¾¶£¬dÎªsµ½eµÄÌøÊý£¬pÎªsµ½eÍ¾¾­µÄ½Úµã
            
            [d,p]=graphshortestpath(SpaA,s,e);
            
           %% ÅÐ¶ÏÁ´Â·Ó³ÉäÊÇ·ñ³É¹¦£¬Èç¹û³É¹¦¾Í¼ÌÐøÏÂÒ»²½Êý¾Ý´¦Àí£¬²»³É¹¦Ôò¿ªÊ¼ÏÂÒ»¸öVNÓ³Éä
             if isinf(d)==1
                 Suc=0;
                 EmbSubLink=zeros(2,vm);
                 fprintf('t=%d£¬ÐéÄâÍøÂçVN%d Ó³Éä²»³É¹¦\n',t,k) ;
                 fprintf('      ÐéÄâÁ´Â·(%d ,%d) Ó³Éä²»³É¹¦£¬´ø¿íÔ¼Êø²»Âú×ã\n',i,j);
                 return
             end  
           %% ÐéÄâÁ´Â·Ó³ÉäµÄÎïÀíÂ·¾¶
             EmbSubLink(1,ln)=d;%µÚÒ»ÐÐ´æ´¢¶ÔÓ¦ÎïÀíÂ·¾¶µÄÌøÊý
             EmbSubLink(2,ln)=VN.EdgeBandWide(i,j);%µÚ¶þÐÐ´æ´¢ÐéÄâÁ´Â·µÄ´ø¿íÐèÇó
             EmbSubLink(3,ln)=EmbSubLink(1,ln)*EmbSubLink(2,ln);%µÚÈýÐÐ´æ´¢ÐéÄâÁ´Â·×ÜÏûºÄ´ø¿í
             EmbSubLink_Node(1,ln)={[i,j]};
             EmbSubLink_Node(2,ln)={p};%¸÷ÐéÄâÁ´Â·Ó³ÉäÎïÀíÂ·¾¶¾­¹ýµÄµ×²ã½Úµã             
             VESNode=union(VESNode,p);%ÐéÄâÁ´Â·Ó³ÉäÎïÀíÂ·¾¶¾­¹ýµ×²ã½Úµã×Ü¼¯ºÏ
            
            %% 
             np=length(p);
             for i1=1:np-1
%                  VA1(p(i1),p(i1+1))=1; VA1(p(i1+1),p(i1))=VA1(p(i1),p(i1+1));%ÐéÄâÍøÓ³ÉäÔÚµ×²ãÍøÂçÉÏÐÎ³ÉµÄÁÚ½Ó¾ØÕó
%                  VA(p(i1),p(i1+1))=VA(p(i1),p(i1+1))+1;
%                  VA(p(i1+1),p(i1))=VA(p(i1),p(i1+1));
                 EdgeBandCon(p(i1),p(i1+1))=EdgeBandCon(p(i1),p(i1+1))+VN.EdgeBandWide(i,j);
                 EdgeBandCon(p(i1+1),p(i1))=EdgeBandCon(p(i1),p(i1+1));%%Á´Â·ÏûºÄ´ø¿í¾ØÕó
                 if p(i1)<p(i1+1)
                     SLinkno(i1)=(p(i1)-1)*100+p(i1+1);
                 else SLinkno(i1)=(p(i1+1)-1)*100+p(i1);
                 end
             end
              EmbSubLink_Node(3,ln)={SLinkno};%¸÷ÐéÄâÁ´Â·Ó³ÉäÎïÀíÁ´Â·±àºÅ
              ln=ln+1;
               clear SLinkno 
            %% ¶ÔÃ¿ÌõÓ³Éä³É¹¦µÄÐéÄâÁ´Â·Õ¼ÓÃ¶ÔÓ¦µÄÎïÀíÁ´Â·´ø¿í£¬È»ºó½øÐÐÏÂÒ»ÌõÁ´Â·µÄÓ³Éä
             Re_EdgeBandWide1=Re_EdgeBandWide0-EdgeBandCon;
        end
          
    end  
      
end
    
   
