# Supplementary material for: Dynamic Virtual Network Reconfiguration Method for Hybrid Multiple Failures Based on Weighted Relative Entropy
Source: Entropy (Basel). 2018 Sep 15;20(9):711. doi: 10.3390/e20090711 (PMC7513238; doi:10.3390/e20090711)
Supplement: Supplementary file 1 [file entropy-20-00711-s001.zip › supplementary files/code/mprogram2.m]

%   clear all
%   clc
% tic
%%    Ö÷³ÌÐò2
%%%ÍøÂçÖÜÆÚÐÔÖØ¹¹
%%%%¹ÊÕÏ·¢ÉúºÍ½áÊø£¬µ×²ãÍøÂç±ä»¯%%%%%%
%%%%µ×²ãÍøÂç¶à¹ÊÕÏ%%%%%%%
%Ã¿Ò»¸öÐéÄâÍøÓ³ÉäÇé¿ö·ÖÎö
%%
% ÎïÀí×ÊÔ´Õ¼ÓÃºÍÊÍ·Å
% Ê±¼äÐòÁÐºÍÊÂ¼þ·¢ÉúÆ÷³õÊ¼»¯
% VNÇëÇó²´ËÉµ½´ï£¬Ã¿100¸öÊ±¼äµ¥Ôªµ½´ï5¸öÇëÇó£ºevents
% Ã¿¸öVNÇëÇóÉú´æÊ±¼ä·þ´ÓÒÔ1000¸öÊ±¼äµ¥ÔªÎªÆÚÍûµÄÖ¸Êý·Ö²¼£ºendutime
Total_time=3001;%ÔËÐÐÊ±¼äTotal_time
lambda=0.1;    %VNµ½´ïÂÊ²´ËÉ·Ö²¼
mu=300;          %VN³ÖÐøÊ±¼äÖ¸Êý·Ö²¼
% %% VNµ½´ïÊÂ¼þ·¢Éúevents
%events(1,:)=random('Poisson',lambda,1,Total_time);
%events(2,:)=cumsum(events(1,:));
%save('event3','events')
% %%%%VN³ÖÐøÊ±¼ä
load event5.mat
load endutime5.mat
%endutime=random('exp',mu,1,max(events(2,:)));
%endutime=ceil(endutime);
%save('endutime1','endutime')
%% ÊÇ·ñÖØÅäÖÃ£¬ÊÇÎª1
qidong=0;
%% µ×²ãÎïÀíÍøÂç³õÊ¼»¯
load Subnet1.mat
sn=size(A0,2); %SN½ÚµãÊýÄ¿
sm=nnz(A0)/2;  %SMÁ´Â·ÊýÄ¿
%°ÑÎïÀíÍøÂçÐÅÏ¢×ª»¯Îªstruct½á¹¹
SN=struct('A',{A0},'AM',{AM0},'EdgeBandWide',{EdgeBandWide0},'NodeCPU',{NodeCPU0},'Sxy',{Sxy0});
SN_condition=struct();
clear A0 AM0 B0 D EdgeBandWide0 NodeCPU0 Sxy0
%ÎïÀíÍØÆË×î¶ÌÂ·¾¶ D(i,j)´ú±íi¡¢j¼ä×î¶Ì¾àÀë³¤¶È,¼´½Úµã¾àÀë
D=all_shortest_paths(SN.A);
SN.D=D;
%%%SNÁ´Â·×´Ì¬¾ØÕó
Am=tril(SN.AM,0);
SNE=1:sm;   %µÚÒ»ÐÐÊÇÁ´Â·ÐòºÅ
SNE(2,:)=find(Am~=0);    %µÚ¶þÐÐÊÇÁ´Â·Î»ÖÃ
SNE(3,:)=SN.EdgeBandWide(SNE(2,:));    %µÚÈýÐÐÊÇÁ´Â·Ô­Ê¼´ø¿í
SN.SNE=SNE;
SN0=SN;%SN0ÎªÎïÀíÍøÂç³õÊ¼×´Ì¬
%% %% ¹ÊÕÏ·¢Éú»Ö¸´¼ÇÂ¼faut£¬ÊÜ¹ÊÕÏÓ°ÏìµÄVN£ºfautlkVN,fautndVN;
load faut2
faut2=faut;
m=length(faut);%¹ÊÕÏ·¢ÉúµÄ´ÎÊý
n=0;
for i=1:m;%ÕÒ³öÖØ¸´³öÏÖ¹ÊÕÏµÄÎ»ÖÃ£¬ÇÒÊ±¼ä³öÏÖÖØµþ£¬½øÐÐºÏ²¢
    for i1=1:i-1-n;
        if(faut(2,i1)-faut(2,i-n)==0)
            if(faut(5,i1)>=faut(5,i-n))
                faut(:,i-n)=[];
                n=n+1;
                break
            elseif(faut(5,i1)>=faut(3,i-n))
                faut(5,i1)=faut(5,i-n);
                faut(:,i-n)=[];
                n=n+1;
                break
            end
        end
    end
            if(i==m-n)
            break
            end
end
%netnum=601;
%faut=faultacc(Total_time,netnum,SN);
fautlkVN=[];fautlkint=[];
fautndVN=[];fautndint=[];
fautVN=[];
Faut=struct();
  %% ÐéÄâÍøÂç³õÊ¼»¯
%¼ÓÔØÐéÄâÍøÂç
load VN6504
%load VN3000
VNarr=zeros(4,length(VN));
l=0;
occl=zeros(1,30000);%¼ÇÂ¼Ã¿¸öÊ±¿ÌµÄÅâ³¥½ð
lnu=0;%¼ÇÂ¼ÖØ¹¹Ê§°ÜµÄ¸öÊý
Nnu=0;%¼ÇÂ¼½ÚµãÖØ¹¹Ê§°ÜµÄ¸öÊý
FailedNumber=0;%¼ÇÂ¼·¢Éú´íÎóµÄÐéÄâÍø¸öÊý
sma=0;%¼ÇÂ¼·¢Éú´íÎóÐéÄâÍøµÄ¸öÊý£¨°üÀ¨Á½Õß¶¼·¢ÉúµÄ)
smL=0;%¼ÇÂ¼Ã¿´Î·¢ÉúÁ´Â·¹ÊÕÏµÄÐéÄâÍø¸öÊý
smN=0;%¼ÇÂ¼Ã¿´Î·¢Éú½Úµã¹ÊÕÏµÄÐéÄâÍø¸öÊý
Nm=0;%¼ÇÂ¼·¢ÉúÁ´Â·¹ÊÕÏµÄÐéÄâÍø¸öÊý
Nl=0;%¼ÇÂ¼·¢ÉúÁ´Â·¹ÊÕÏµÄÐéÄâÍø¸öÊý
VNF=0;%Ò»¹²ÓÐ¶àÉÙ¸öÐéÄâÍø·¢´íÎó
  %%  ³ÌÐòÔËÐÐÖÐÆäËû×¼±¸ÊäÈëÌõ¼þ
% ½ÚµãÓ³ÉäÌõ¼þ³õÊ¼»¯
R=400;%%RÎªÔ²µÄ°ë¾¶£¬Ô²µÄÇøÓòÄÚÎªÎ»ÖÃÂú×ãºòÑ¡½Úµã
Tr=300;%ÎïÀíÍøÂçÖØ¹¹ÖÜÆÚ
  %% ÎïÀíÁ´Â·´ø¿íÕ¼ÓÃ Re_EdgeBandWideÎªÎïÀíÍøÂçÊ£ÓàÎïÀí´ø¿í¾ØÕó
% Á´Â·Ó³Éä×¼±¸Ìõ¼þ³õÊ¼»¯
EdgeBandWide0=SN.EdgeBandWide;   %Re_EdgeBandWide³õÊ¼»¯
NodeCPU0=SN.NodeCPU;
costSum=[];
%% Î»ÖÃÒ» ÎïÀí×ÊÔ´¸ºÔØÇ¿¶È¾ØÕó³õÊ¼»¯
      SN_condition(1).EdgeBandWide_load=1-SN.EdgeBandWide./EdgeBandWide0;
      %SN_condition(1).EdgeBandWide_load=1-Re_EdgeBandWide/100;
      %Á´Â·¸ºÔØÇ¿¶ÈÏòÁ¿
      InterLink_load1=triu(SN_condition(1).EdgeBandWide_load)-diag(diag(SN_condition(1).EdgeBandWide_load));
      InterLink_load1(isnan(InterLink_load1))=0;
      InterLink_load1(InterLink_load1==0)=[];
      SN_condition(1).Link_load=InterLink_load1;
      SN_condition(1).Node_load=1-SN.NodeCPU./NodeCPU0;     
%% »ùÓÚÊ±¼äÐòÁÐµÄVNÓ³Éä
%  ¼ÆÊ±¿ªÊ¼
VNcount=1;%È«²¿VNµ½´ï¼ÆÊý
k=1; %VN¼ÆÊý
Num_SuccessVN=0;%³É¹¦Ó³ÉäVN¼ÆÊý
Psuccount=1;%ÖØÓ³Éä³É¹¦ÂÊ¼ÆÊý
%%
ind=0;%
SuccVN(2,1)=0;
%% ½ÚµãÓ³ÉäÊ§°ÜVN¼ÆÊý
Num_Nodefail=0;
%% Í¬Ò»Ê±¿ÌÎïÀíÍøÂçÖÐ´æÔÚµÄÐéÄâÍøÂçÐòºÅ
 occ=[];
 r=zeros(1,Total_time);%VN½ÓÊÜÂÊ
%%
for t=1:Total_time
     %% Ã¿Ò»Ê±¿Ì·¢ÉúÊÂ¼þ 
%% ÊÂ¼þÀàÐÍÒ» % ÐéÄâÍøÂçÉú´æÆÚ½áÊø£¬ÎïÀíÍøÂç×ÊÔ´ÊÍ·Å
        ind=find(SuccVN(2,:)==t);%
        if ~isempty(ind)   %ind²»Îª¿Õ£¬Ôò¸ÃÊ±¿ÌÓÐVNµ½ÆÚ£¬´ËÊ±ÊÍ·ÅÎïÀíÍøÂç×ÊÔ´
            for t1=1:length(ind)
            %% ÎïÀí½Úµã×ÊÔ´ÊÍ·Å
            SN.NodeCPU=SN.NodeCPU+VN(SuccVN(1,ind(t1))).SubNodeCon;
            %% ÎïÀíÁ´Â·×ÊÔ´ÊÍ·Å
             SN.EdgeBandWide=SN.EdgeBandWide+VN(SuccVN(1,ind(t1))).EdgeBandCon;
                         %%
             fprintf('t=%d£¬ÐéÄâÍøÂçVN%d Éú´æÆÚ½áÊø£¬ÊÍ·ÅÏàÓ¦ÎïÀí×ÊÔ´\n',t,ind(t1))
             occ=setdiff(occ,SuccVN(1,ind(t1)));
%%  Î»ÖÃ¶þ ÊÍ·Å×ÊÔ´Ê±ÎïÀí×ÊÔ´¸ºÔØÇ¿¶È¾ØÕó
             %ÎïÀíÁ´Â·¸ºÔØÇ¿¶È¾ØÕó
             SN_condition(t).EdgeBandWide_load=1-SN.EdgeBandWide./EdgeBandWide0;
             %Á´Â·¸ºÔØÇ¿¶ÈÏòÁ¿
             InterLink_load1=triu(SN_condition(t).EdgeBandWide_load)-diag(diag(SN_condition(t).EdgeBandWide_load));
             InterLink_load1(isnan(InterLink_load1))=0;
             InterLink_load1(InterLink_load1==0)=[];
             SN_condition(t).Link_load=InterLink_load1;
             %½Úµã¸ºÔØÇ¿¶È
             SN_condition(t).Node_load=1-SN.NodeCPU./NodeCPU0;
             l=l+1;
            end            
        end
        occky(t)={occ};%Ã¿¸öÊ±¿ÌÔÚÊÍÍê×ÊÔ´Ö®ºó»¹ÔÚÔËÐÐµÄÐéÄâÍøÂçÐòºÅ
%%   
%% ÊÂ¼þÀàÐÍ¶þ£¬ÐéÄâÍøÂçÈ«¾ÖÖÜÆÚÐÔÖØ¹¹

     if mod(t,Tr)==0&&qidong==1;
    % if mod(Num_Nodefail,10)==0&&qidong==1;
       %%%%%µ±Ç°ÍøÂçÖÐÔËÐÐÐéÄâÍøÂç%VNRemap1×ÊÔ´ÊÍ·Å %VNRemap2½Úµã¸ºÔØ¾ùºâ%VNRemap3¡¢4Á½ÂÖÖØÓ³Éä 
        VNrun=VN(occpy{t-1});
        [costsum,SN,SN_condition(t),VN(occpy{t-1})]=   VNRemap1      (t,SN,NodeCPU0,EdgeBandWide0,SN_condition(t),VNrun,R);
        costSum=[costSum costsum];
     end

%%  ÊÂ¼þÀàÐÍÈý£¬¹ÊÕÏ»Ö¸´
    if find(faut(5,:)==t)%Èç¹ûÄ³Ò»Ê±¿ÌÓÐ¹ÊÕÏ»Ö¸´
       SN=fautcb(faut,SN,SN0,t);    
    end
%%  ÊÂ¼þÀàÐÍËÄ£¬¹ÊÕÏ·¢Éú´¦Àí
if  t==342
    kkk=1;    
end
    if  find(faut(3,:)==t)%Èç¹ûÄ³Ò»Ê±¿ÌÓÐ¹ÊÕÏ·¢Éú
      %¹ÊÕÏÎïÀí½Úµã/Á´Â·×ÊÔ´ÖÃ0  
      SN=fautdeal(faut,SN,t);
      %µ±Ç°ÕýÔÚÔËÐÐÐéÄâÍøÂç
      VNrun=VN(occky{t});
      %ÎïÀíÁ´Â·¹ÊÕÏ£¬¼ìË÷ÊÜÓ°ÏìµÄVN¼°ÆäVLink
      [fautlkVN1,fautlkint1,fautndVN1,fautndint1,smN,smL]=fautnlsearch(faut,VNrun,SN,t,smN,smL);
       %¹ÊÕÏÊý¾Ý´æ´¢
       %fautlkVN1ºÍfautndVN1Îªµ±Ç°Ê±¿Ì¹ÊÕÏ
       %fautlkVNºÍfautndVNÎªÈ«²¿ÔËÐÐÊ±¼äµÄ¹ÊÕÏ
       fautlkVN=[fautlkVN fautlkVN1];fautlkint=[fautlkint fautlkint1];%
       fautndVN=[fautndVN fautndVN1];fautndint=[fautndint fautndint1];
       Faut.fautlkVN=fautlkVN;Faut.fautndVN=fautndVN;
       Faut.fautlkVN1=fautlkVN1;Faut.fautndVN1=fautndVN1;
       Faut.fautlkint=fautlkint;Faut.fautndint=fautndint;
       Faut.fautlkint1=fautlkint1;Faut.fautndint1=fautndint1;
       
       if isempty(fautlkVN1)==0
           
           
           %ÐéÄâÍøÂçÖØ¹¹ÅÅÐò
            VNfcon=VNsort2(Faut,VN,t);
            VNF=VNF+length(VNfcon);
            sma=sma+smL+smN;
            Nm=Nm+smN;
            Nl=Nl+smL;
            smL=0;
            smN=0;
            %ÐéÄâÍøÂçÖØ¹¹
            [Psuc,SN,VN,occ,SuccVN,occl,lnu,Nnu]=VNRemap2(Faut,VNfcon,SN,VN,t,R,occ,SuccVN,occl,lnu,Nnu);
            Psuc1(:,Psuccount)=Psuc;Psuccount=Psuccount+1;
       end
    end
%%   
FN(t)=FailedNumber;
%%%%ÊÂ¼þÀàÐÍÎå ÐéÄâÍøÂçÓ³Éä£¬ÎïÀí×ÊÔ´Õ¼ÓÃÊÂ¼þ
    if events(1,t)~=0%Èç¹ûÄ³Ò»Ê±¿ÌÓÐVNÇëÇóÊÂ¼þ·¢Éú
        %%  Ä³Ò»Ê±¿ÌVNµ½À´£¬½øÐÐVN¼ÆÊý
        for t2=0:events(1,t)-1
            %% VNarr¼ÇÂ¼VNµ½´ïÊÂ¼þ£¬·Ö±ð¼ÇÂ¼VNÐòºÅ£¬µ½´ïÊ±¼ä£¬Éú´æ³ÖÐøÊ±¼ä£¬Éú´æ½éÊýÊ±¼ä
            VNarr(1,VNcount+t2)=VNcount;%µÚÒ»ÐÐÊÇVNÇëÇóµ½´ïÐòºÅ
            VNarr(2,VNcount+t2)=t;%µÚ¶þÐÐÊÇVNÇëÇóµ½´ïÊ±¼ä
            %%+++++++++++¿¼ÂÇVNÇëÇóµÈ´ýÊ±¼ä+++++++++
            %========================================
            VNarr(3,VNcount+t2)=endutime(VNcount+t2);%µÚÈýÐÐÊÇVNÇëÇó³ÖÐøÊ±¼ä
            VNarr(4,VNcount+t2)= VNarr(2,VNcount+t2)+VNarr(3,VNcount+t2);%µÚËÄÐÐÊÇVN½áÊøÊ±¼ä
   %% VNÓ³Éä¹ý³Ì
       %ÐéÄâÍøÂç²ÎÊý³õÊ¼»¯
       % ÐéÄâ½ÚµãÊýÄ¿vn£»±ßµÄÊýÄ¿vm£»ÐéÄâÍøÐòºÅVN(k).nu
              vn=size(VN(k).A,2);    
              vm=nnz(VN(k).A)/2;
              VN(k).nu=k;
       %ÐéÄâÍøÂçÊÕÒæ£¬1¸öÊ±¼äµ¥Î»
              Revenue_Edge=VN(k).EdgeBandWide;
              Revenue_Edge(isinf(Revenue_Edge))=0;
              VN(k).Revenue=sum(VN(k).NodeCPU)+sum(sum(Revenue_Edge))/2;

    %% ÐéÄâ½ÚµãÓ³Éä×Ó³ÌÐò
            %Ì°À·Ëã·¨Node_Embed1
           
            %¾Í½üÔ­Ôò¸Ä½øNode_Embed3
            VN1=VN(k);
%[Suc,VN(k).EmbSubNode,VN(k).SubNodeCon]=    Node_Embed3  (R,t,k,VN1,D,SN);
%[Suc,VN(k).EmbSubNode,VN(k).SubNodeCon]=    Node_Embed10 (R,t,k,VN(k).A,VN(k).AM,VN(k).EdgeBandWide,VN(k).NodeCPU,VN(k).Sxy,D,SN.A,SN.AM,SN.EdgeBandWide,SN.NodeCPU,SN.Sxy);
[Suc,VN(k).EmbSubNode,VN(k).SubNodeCon]=     Node_Embed1 (R,t,k,VN(k).A,VN(k).AM,VN(k).EdgeBandWide,VN(k).NodeCPU,VN(k).Sxy,D,SN.A,SN.AM,SN.EdgeBandWide,SN.NodeCPU,SN.Sxy);

    %% Èç¹û½ÚµãÓ³Éä³É¹¦£¬Ö´ÐÐÏÂÒ»²½Á´Â·Ó³Éä£¬·ñÔò£¬¿ªÊ¼ÏÂÒ»¸öÐéÄâÍøÓ³Éä
         if Suc==1%%½ÚµãÓ³Éä³É¹¦
             VN1=VN(k);
               % ×î¶ÌÂ·¾¶Link_Embed1
[Suc,VN(k).EmbSubLink,VN(k).EmbSubLink_Node,VN(k).EdgeBandCon,VN(k).VESNode]=   Link_Embed1  (t,k,sn,VN1,SN.EdgeBandWide);     

    %% Èç¹ûÁ´Â·Ó³Éä³É¹¦£¬Ö´ÐÐÏÂÒ»²½ÎïÀí½ÚµãºÍÁ´Â·×ÊÔ´Õ¼ÓÃ£¬·ñÔò£¬¿ªÊ¼ÏÂÒ»¸öÐéÄâÍøÓ³Éä    
             if Suc==1
              %% ÎïÀí½Úµã×ÊÔ´Õ¼ÓÃ
                SN.NodeCPU=SN.NodeCPU-VN(k).SubNodeCon;
%                 VN(k).Re_SubNode=SN.NodeCPU;
              %% ÎïÀíÁ´Â·×ÊÔ´Õ¼ÓÃ
                SN.EdgeBandWide=SN.EdgeBandWide-VN(k).EdgeBandCon; 
                %% VNÓ³ÉäµÄÍøÂç¿ªÏú£¬1¸öÊ±¼äµ¥Î»
                VN(k).cost=sum(VN(k).NodeCPU)+sum(VN(k).EmbSubLink(3,:));
                %% VNÓ³ÉäÇé¿ö
                 %[VN(k).cosreq,VN(k).vncosreq]=VNmnl(VN(k));
                %% ¸ÃVN½áÊøÊ±¼äºÍ¿ªÊ¼Ê±¼ä
                VN(k).endt=VNarr(4,k); 
                VN(k).start=t; 
%% Î»ÖÃÈý  Õ¼ÓÃ×ÊÔ´Ê±ÎïÀí×ÊÔ´¸ºÔØÇ¿¶È¾ØÕó
                %ÎïÀíÁ´Â·¸ºÔØÇ¿¶È¾ØÕó  
                SN_condition(t).EdgeBandWide_load=1-SN.EdgeBandWide./EdgeBandWide0;
                %Á´Â·¸ºÔØÇ¿¶ÈÏòÁ¿
                InterLink_load1=triu(SN_condition(t).EdgeBandWide_load)-diag(diag(SN_condition(t).EdgeBandWide_load));
                InterLink_load1(isnan(InterLink_load1))=0;
                InterLink_load1(InterLink_load1==0)=[];
                SN_condition(t).Link_load=InterLink_load1;
                %½Úµã¸ºÔØÇ¿¶È
                SN_condition(t).Node_load=ones(1,100)-SN.NodeCPU./NodeCPU0;
              %% VNÓ³Éä³É¹¦¼ÆÊý+1
                Num_SuccessVN=Num_SuccessVN+1;%VNÓ³Éä³É¹¦£¬¼ÆÊý+1
                %Ó³Éä³É¹¦£¬occ+1
                occ=union(occ,k);
                fprintf('t=%d£¬ÐéÄâÍøÂçVN%d Ó³Éä³É¹¦£¬Õ¼ÓÃÏàÓ¦ÎïÀí×ÊÔ´\n',t,k)
              %%
                SuccVN(1,Num_SuccessVN)=k;
                SuccVN(2,Num_SuccessVN)=VNarr(4,k);                 

             end             
         else Num_Nodefail=Num_Nodefail+1;% ÓÉ½ÚµãÓ³ÉäÊ§°Üµ¼ÖÂµ±Ç°VNÓ³ÉäÊ§°Ü£¬ÎïÀí×ÊÔ´Ã»ÓÐ±ä»¯
              VN(k).EmbSubLink=0;
         end           
         %%        
        k=k+1;%Ò»´ÎVNÓ³Éä¹ý³Ì½áÊø£¬¼ÆÊý+1
        end%µ±Ç°Ê±¿ÌVNÓ³ÉäÊÂ¼þÖ´ÐÐÍê±Ï
        VNcount=VNcount+events(1,t);%VNcount+1
     end
    %% VNÇëÇó½ÓÊÜÂÊr
    ry(t)=(Num_SuccessVN-lnu-Nnu)/(k-1);%³É¹¦Ó³ÉäVNÊýÁ¿/È«²¿VNÊýÁ¿
    r(t)=Num_SuccessVN/(k-1);%³É¹¦Ó³ÉäVNÊýÁ¿/È«²¿VNÊýÁ¿
    %% Ã¿Ò»Ê±¿ÌÎïÀíÍøÂçÖÐÍ¬Ê±´æÔÚµÄÐéÄâÍøÂçÐòºÅ
    occpy(t)={occ};
%% Î»ÖÃËÄ  ÎïÀí×ÊÔ´¸ºÔØÇ¿¶È¾ØÕó
           SN_condition(t+1).EdgeBandWide_load=SN_condition(t).EdgeBandWide_load;
           %Á´Â·¸ºÔØÇ¿¶ÈÏòÁ¿
           SN_condition(t+1).Link_load=SN_condition(t).Link_load;
           %½Úµã¸ºÔØÇ¿¶È
           SN_condition(t+1).Node_load=SN_condition(t).Node_load;
  %%

      varNodeload(t)=var(SN.NodeCPU);%½Úµã¸ºÔØ·½²î
      bwo=SN.EdgeBandWide;
      bwo(isinf(bwo))=0;
      vbwcost(t)=sum(sum(bwo))/2/37155;


end
A1=sum(Psuc1(3,:))
A2=sum(Psuc1(4,:))
A3=A1/A2
%% ¼ÆËãÊÕÒæ
% ¼ÆËãÊÕÒæ
rc=zeros(1,Total_time);
for t=1:Total_time
    Revenue1=0;cost1=0;Linkcon=0;
    occVN=cell2mat(occpy(t));
    for ii=1:length(occVN)        
        Revenue1=Revenue1+VN(occVN(ii)).Revenue;        
        cost1=cost1+VN(occVN(ii)).cost;
     Linkcon=Linkcon+sum(VN(occVN(ii)).EmbSubLink(3,:));
    end
    Lkc(t)=Linkcon/37155;%Æ½¾ùÁ´Â·Õ¼ÓÃÂÊ
    Ndc(t)=(cost1-Linkcon)/sum(SN0.NodeCPU);
    Revenue(t)= Revenue1-occl(t);
    Ave_Revenue(t)=sum(Revenue)/t;
    cost(t)= cost1;
    Ave_cost(t)=sum(cost)/t;
    
    Ave_occl(t)=sum(occl(t))/t;
   rc(t)=Ave_Revenue(t)/Ave_cost(t);   
    %rc(t)=Revenue(t)/cost(t);
    s(t)=length(cell2mat(occpy(t)));
    
end

figure(1)
 %plot(r,'k')
 plot((1:100:3001),r(1:100:3001),'r')
 xlabel('Ê±¼ä(Ê±¼äµ¥Ôª£©')
ylabel('ÐéÄâÍøµÄÇëÇó½ÓÊÕÂÊ')
hold on

figure(2)
 %plot(r,'k')
 plot((1:100:3001),ry(1:100:3001),'r')
 xlabel('Ê±¼ä(Ê±¼äµ¥Ôª£©')
 ylabel('ÐéÄâÍøµÄ³É¹¦ÔËÐÐÂÊ')
hold on


 figure(3)
 %plot(r,'k')
 plot((1:100:3001),rc(1:100:3001),'r')
 xlabel('Ê±¼ä(Ê±¼äµ¥Ôª£©')
 ylabel('ÐéÄâÍøµÄÊÕÒæ¿ªÏú±È')
hold on
%figure(3)
 %plot(r,'k')
 %plot((1:100:3001),s(1:100:3001),'r')
 %xlabel('Ê±¼ä(Ê±¼äµ¥Ôª£©')
 %ylabel('¸ÃÊ±¿ÌÔÚÔËÐÐµÄÐéÄâÍø¸öÊý')
%hold on
% toc
%figure(4)
 %plot(r,'k')
 %plot((1:100:3001),Lkc(1:100:3001),'r')
% xlabel('Ê±¼ä(Ê±¼äµ¥Ôª£©')
 %ylabel('Á´Â·×ÊÔ´ÀûÓÃÂÊ')
%hold on
%figure(5)
 %plot(r,'k')
% plot((1:100:3001),Ndc(1:100:3001),'r')
 %xlabel('Ê±¼ä(Ê±¼äµ¥Ôª£©')
 %ylabel('½Úµã×ÊÔ´ÀûÓÃÂÊ')
%hold on

%figure(1)
 %plot(r,'k')
 %plot((1:100:3001),Ave_Revenue(1:100:3001),'r')
 %xlabel('Ê±¼ä(Ê±¼äµ¥Ôª£©')
 %ylabel('ÊÕÒæ')
%hold on
%figure(2)
 %plot(r,'k')
 %plot((1:100:3001),Ave_cost(1:100:3001),'r')
 %xlabel('Ê±¼ä(Ê±¼äµ¥Ôª£©')
 %ylabel('¿ªÏú')
%hold on
