# Supplementary material for: Dynamic Virtual Network Reconfiguration Method for Hybrid Multiple Failures Based on Weighted Relative Entropy
Source: Entropy (Basel). 2018 Sep 15;20(9):711. doi: 10.3390/e20090711 (PMC7513238; doi:10.3390/e20090711)
Supplement: Supplementary file 1 [file entropy-20-00711-s001.zip › supplementary files/code/mprogram3.m]

clear all
clc
% tic
%%    Ö÷³ÌÐò3%%%%ÎÞ¹ÊÕÏ´¦Àí£¬Ê§Ð§VNÖ±½ÓÊÍ·ÅÈ«²¿×ÊÔ´%%%%
%%%ÍøÂçÖÜÆÚÐÔÖØ¹¹
%%%%¹ÊÕÏ·¢ÉúºÍ½áÊø£¬µ×²ãÍøÂç±ä»¯%%%%%%
%%%%µ×²ãÍøÂç¶à¹ÊÕÏ%%%%%%%

%Ã¿Ò»¸öÐéÄâÍøÓ³ÉäÇé¿ö·ÖÎö
%%
% ÎïÀí×ÊÔ´Õ¼ÓÃºÍÊÍ·Å
% Ê±¼äÐòÁÐºÍÊÂ¼þ·¢ÉúÆ÷³õÊ¼»¯
% VNÇëÇó²´ËÉµ½´ï£¬Ã¿100¸öÊ±¼äµ¥Ôªµ½´ï5¸öÇëÇó£ºevents
% Ã¿¸öVNÇëÇóÉú´æÊ±¼ä·þ´ÓÒÔ1000¸öÊ±¼äµ¥ÔªÎªÆÚÍûµÄÖ¸Êý·Ö²¼£ºendutime
Total_time=4000;%ÔËÐÐÊ±¼äTotal_time
lambda=1/10;    %VNµ½´ïÂÊ²´ËÉ·Ö²¼
mu=800;          %VN³ÖÐøÊ±¼äÖ¸Êý·Ö²¼
% %% VNµ½´ïÊÂ¼þ·¢Éúevents
 events(1,:)=random('Poisson',lambda,1,Total_time);
 events(2,:)=cumsum(events(1,:));
% %%%%VN³ÖÐøÊ±¼ä
 endutime=random('exp',mu,1,max(events(2,:)));
 endutime=ceil(endutime);
%load event113.mat
%% ÊÇ·ñÖØÅäÖÃ£¬ÊÇÎª1
qidong=0;
%% µ×²ãÎïÀíÍøÂç³õÊ¼»¯
load Subnet1.mat
sn=size(A0,2); %SN½ÚµãÊýÄ¿
sm=nnz(A0)/2;  %SMÁ´Â·ÊýÄ¿
%°ÑÎïÀíÍøÂçÐÅÏ¢×ª»¯Îªstruct½á¹¹
SN=struct('A',{A0},'AM',{AM0},'EdgeBandWide',{EdgeBandWide0},'NodeCPU',{NodeCPU0},'Sxy',{Sxy0});
SN_condition=struct();
clear A0 AM0 B0 D EdgeBandWide0 NodeCPU0 Sxy0
%ÎïÀíÍØÆË×î¶ÌÂ·¾¶ D(i,j)´ú±íi¡¢j¼ä×î¶Ì¾àÀë³¤¶È,¼´½Úµã¾àÀë
D=all_shortest_paths(SN.A);
SN.D=D;
%%%SNÁ´Â·×´Ì¬¾ØÕó
Am=tril(SN.AM,0);
SNE=1:sm;   %µÚÒ»ÐÐÊÇÁ´Â·ÐòºÅ
SNE(2,:)=find(Am~=0);    %µÚ¶þÐÐÊÇÁ´Â·Î»ÖÃ
SNE(3,:)=SN.EdgeBandWide(SNE(2,:));    %µÚÈýÐÐÊÇÁ´Â·Ô­Ê¼´ø¿í
SN.SNE=SNE;
SN0=SN;%SN0ÎªÎïÀíÍøÂç³õÊ¼×´Ì¬
%% %% ¹ÊÕÏ·¢ÉúÓë»Ö¸´¼ÇÂ¼faut£¬ÊÜ¹ÊÕÏÓ°ÏìµÄVN£ºfautlkVN,fautndVN;
load faut111
fautlkVN=[];fautlkint=[];
fautndVN=[];fautndint=[];
fautVN=[];
Faut=struct();
  %% ÐéÄâÍøÂç³õÊ¼»¯
%¼ÓÔØÐéÄâÍøÂç
load VN6503
VNarr=zeros(4,length(VN));

  %%  ³ÌÐòÔËÐÐÖÐÆäËû×¼±¸ÊäÈëÌõ¼þ
% ½ÚµãÓ³ÉäÌõ¼þ³õÊ¼»¯
R=200;%%RÎªÔ²µÄ°ë¾¶£¬Ô²µÄÇøÓòÄÚÎªÎ»ÖÃÂú×ãºòÑ¡½Úµã
Tr=300;%ÎïÀíÍøÂçÖØ¹¹ÖÜÆÚ
  %% ÎïÀíÁ´Â·´ø¿íÕ¼ÓÃ Re_EdgeBandWideÎªÎïÀíÍøÂçÊ£ÓàÎïÀí´ø¿í¾ØÕó
% Á´Â·Ó³Éä×¼±¸Ìõ¼þ³õÊ¼»¯
EdgeBandWide0=SN.EdgeBandWide;   %Re_EdgeBandWide³õÊ¼»¯
NodeCPU0=SN.NodeCPU;
costSum=[];
%% Î»ÖÃÒ» ÎïÀí×ÊÔ´¸ºÔØÇ¿¶È¾ØÕó³õÊ¼»¯
      SN_condition(1).EdgeBandWide_load=1-SN.EdgeBandWide./EdgeBandWide0;
      %SN_condition(1).EdgeBandWide_load=1-Re_EdgeBandWide/100;
      %Á´Â·¸ºÔØÇ¿¶ÈÏòÁ¿
      InterLink_load1=triu(SN_condition(1).EdgeBandWide_load)-diag(diag(SN_condition(1).EdgeBandWide_load));
      InterLink_load1(isnan(InterLink_load1))=0;
      InterLink_load1(InterLink_load1==0)=[];
      SN_condition(1).Link_load=InterLink_load1;
      SN_condition(1).Node_load=1-SN.NodeCPU./NodeCPU0;     
%% »ùÓÚÊ±¼äÐòÁÐµÄVNÓ³Éä
%  ¼ÆÊ±¿ªÊ¼
VNcount=1;%È«²¿VNµ½´ï¼ÆÊý
k=1; %VN¼ÆÊý
Num_SuccessVN=0;%³É¹¦Ó³ÉäVN¼ÆÊý
Psuccount=1;%ÖØÓ³Éä³É¹¦ÂÊ¼ÆÊý
%%
ind=0;%
SuccVN(2,1)=0;
SuccVN1(2,1)=0;
%% ½ÚµãÓ³ÉäÊ§°ÜVN¼ÆÊý
Num_Nodefail=0;
%% Í¬Ò»Ê±¿ÌÎïÀíÍøÂçÖÐ´æÔÚµÄÐéÄâÍøÂçÐòºÅ
 occ=[];
 occ1=[];
 r=zeros(1,Total_time);%VN½ÓÊÜÂÊ
%%
for t=1:Total_time
     %% Ã¿Ò»Ê±¿Ì·¢ÉúÊÂ¼þ 
%%%%ÊÂ¼þÀàÐÍÒ» % ÐéÄâÍøÂçÉú´æÆÚ½áÊø£¬ÎïÀíÍøÂç×ÊÔ´ÊÍ·Å
if isempty(find(SN.NodeCPU>100))==0
    kkkk=1;
end
% if SN.NodeCPU(98)==53%~=SN0.NodeCPU(98);
%     kkkk=1;
% end
        ind=find(SuccVN(2,:)==t);%        
        if ~isempty(ind)   %ind²»Îª¿Õ£¬Ôò¸ÃÊ±¿ÌÓÐVNµ½ÆÚ£¬´ËÊ±ÊÍ·ÅÎïÀíÍøÂç×ÊÔ´
            for t1=1:length(ind)
            %% ÎïÀí½Úµã×ÊÔ´ÊÍ·Å
             SN.NodeCPU=SN.NodeCPU+VN(SuccVN(1,ind(t1))).SubNodeCon;
            %% ÎïÀíÁ´Â·×ÊÔ´ÊÍ·Å
             SN.EdgeBandWide=SN.EdgeBandWide+VN(SuccVN(1,ind(t1))).EdgeBandCon;
                         %%
             fprintf('t=%d£¬ÐéÄâÍøÂçVN%d Éú´æÆÚ½áÊø£¬ÊÍ·ÅÏàÓ¦ÎïÀí×ÊÔ´\n',t,SuccVN(1,ind(t1)))
             occ=setdiff(occ,SuccVN(1,ind(t1)));
             
%%  Î»ÖÃ¶þ ÊÍ·Å×ÊÔ´Ê±ÎïÀí×ÊÔ´¸ºÔØÇ¿¶È¾ØÕó
             %ÎïÀíÁ´Â·¸ºÔØÇ¿¶È¾ØÕó
             SN_condition(t).EdgeBandWide_load=1-SN.EdgeBandWide./EdgeBandWide0;
             %Á´Â·¸ºÔØÇ¿¶ÈÏòÁ¿
             InterLink_load1=triu(SN_condition(t).EdgeBandWide_load)-diag(diag(SN_condition(t).EdgeBandWide_load));
             InterLink_load1(isnan(InterLink_load1))=0;
             InterLink_load1(InterLink_load1==0)=[];
             SN_condition(t).Link_load=InterLink_load1;
             %½Úµã¸ºÔØÇ¿¶È
             SN_condition(t).Node_load=1-SN.NodeCPU./NodeCPU0;
            end            
        end
        %%  
        ind1=find(SuccVN1(2,:)==t);%        
         if ~isempty(ind1)   %ind²»Îª¿Õ£¬Ôò¸ÃÊ±¿ÌÓÐVNµ½ÆÚ£¬´ËÊ±ÊÍ·ÅÎïÀíÍøÂç×ÊÔ´
             occ1=setdiff(occ1,SuccVN1(ind1));
         end
%%  ÊÂ¼þÀàÐÍÈý£¬¹ÊÕÏ»Ö¸´
    if find(faut(5,:)==t)%Èç¹ûÄ³Ò»Ê±¿ÌÓÐ¹ÊÕÏ»Ö¸´
       SN=fautcb(faut,SN,SN0,t);
    end
%%  ÊÂ¼þÀàÐÍËÄ£¬¹ÊÕÏ·¢Éú´¦Àí
if  t==692
    kkk=1;    
end
    if  find(faut(3,:)==t)%Èç¹ûÄ³Ò»Ê±¿ÌÓÐ¹ÊÕÏ·¢Éú
      %¹ÊÕÏÎïÀí½Úµã/Á´Â·×ÊÔ´ÖÃ0  
      SN=fautdeal(faut,SN,t);
      %µ±Ç°ÕýÔÚÔËÐÐÐéÄâÍøÂç
      VNrun=VN(occpy{t-1});
      %ÎïÀíÁ´Â·¹ÊÕÏ£¬¼ìË÷ÊÜÓ°ÏìµÄVN¼°ÆäVLink
      [fautlkVN1,fautlkint1,fautndVN1,fautndint1]=fautnlsearch(faut,VNrun,SN,t);
       %¹ÊÕÏÊý¾Ý´æ´¢
       %fautlkVN1ºÍfautndVN1Îªµ±Ç°Ê±¿Ì¹ÊÕÏ
       %fautlkVNºÍfautndVNÎªÈ«²¿ÔËÐÐÊ±¼äµÄ¹ÊÕÏ
       fautlkVN=[fautlkVN fautlkVN1];fautlkint=[fautlkint fautlkint1];%
       fautndVN=[fautndVN fautndVN1];fautndint=[fautndint fautndint1];
       Faut.fautlkVN=fautlkVN;Faut.fautndVN=fautndVN;
       Faut.fautlkVN1=fautlkVN1;Faut.fautndVN1=fautndVN1;
       Faut.fautlkint=fautlkint;Faut.fautndint=fautndint;
       Faut.fautlkint1=fautlkint1;Faut.fautndint1=fautndint1;
       
       if isempty(fautlkVN1)==0
            %ÐéÄâÍøÂçÖØ¹¹ÅÅÐò
            VNfcon=VNsort1(Faut,VN,t);            
            %¹ÊÕÏÐéÄâÍøÂç×ÊÔ´ÊÍ·Å            
            [ff,Psuc,SN,VN]=VNResourcerelease(Faut,VNfcon,SN,VN,t);
            SN=fautdeal(faut,SN,t);
            occ=setdiff(occ,VNfcon(1,:));
            Psuc1(:,Psuccount)=Psuc;Psuccount=Psuccount+1;
            FF(t)=ff;
            kkk=intersect(SuccVN(1,:),VNfcon(1,:));
            for ii=1:length(kkk)
                SuccVN(:,find(SuccVN(1,:)==kkk(ii)))=0;
            end
       end
      
    end

%%   
%%%%ÊÂ¼þÀàÐÍÎå ÐéÄâÍøÂçÓ³Éä£¬ÎïÀí×ÊÔ´Õ¼ÓÃÊÂ¼þ
    if events(1,t)~=0%Èç¹ûÄ³Ò»Ê±¿ÌÓÐVNÇëÇóÊÂ¼þ·¢Éú
        %%  Ä³Ò»Ê±¿ÌVNµ½À´£¬½øÐÐVN¼ÆÊý
        for t2=0:events(1,t)-1
            %% VNarr¼ÇÂ¼VNµ½´ïÊÂ¼þ£¬·Ö±ð¼ÇÂ¼VNÐòºÅ£¬µ½´ïÊ±¼ä£¬Éú´æ³ÖÐøÊ±¼ä£¬Éú´æ½éÊýÊ±¼ä
            VNarr(1,VNcount+t2)=VNcount;%µÚÒ»ÐÐÊÇVNÇëÇóµ½´ïÐòºÅ
            VNarr(2,VNcount+t2)=t;%µÚ¶þÐÐÊÇVNÇëÇóµ½´ïÊ±¼ä
            %%+++++++++++¿¼ÂÇVNÇëÇóµÈ´ýÊ±¼ä+++++++++
            %========================================
            VNarr(3,VNcount+t2)=endutime(VNcount+t2);%µÚÈýÐÐÊÇVNÇëÇó³ÖÐøÊ±¼ä
            VNarr(4,VNcount+t2)= VNarr(2,VNcount+t2)+VNarr(3,VNcount+t2);%µÚËÄÐÐÊÇVN½áÊøÊ±¼ä
   %% VNÓ³Éä¹ý³Ì
       %ÐéÄâÍøÂç²ÎÊý³õÊ¼»¯
       % ÐéÄâ½ÚµãÊýÄ¿vn£»±ßµÄÊýÄ¿vm£»ÐéÄâÍøÐòºÅVN(k).nu
              vn=size(VN(k).A,2);    
              vm=nnz(VN(k).A)/2;
              VN(k).nu=k;
       %ÐéÄâÍøÂçÊÕÒæ£¬1¸öÊ±¼äµ¥Î»
              Revenue_Edge=VN(k).EdgeBandWide;
              Revenue_Edge(isinf(Revenue_Edge))=0;
              VN(k).Revenue=sum(VN(k).NodeCPU)+sum(sum(Revenue_Edge))/2;

    %% ÐéÄâ½ÚµãÓ³Éä×Ó³ÌÐò
            %Ì°À·Ëã·¨Node_Embed1
           
            %¾Í½üÔ­Ôò¸Ä½øNode_Embed3
            VN1=VN(k);
[Suc,VN(k).EmbSubNode,VN(k).SubNodeCon]=    Node_Embed3  (R,t,k,VN1,D,SN);

    %% Èç¹û½ÚµãÓ³Éä³É¹¦£¬Ö´ÐÐÏÂÒ»²½Á´Â·Ó³Éä£¬·ñÔò£¬¿ªÊ¼ÏÂÒ»¸öÐéÄâÍøÓ³Éä
         if Suc==1%%½ÚµãÓ³Éä³É¹¦
             VN1=VN(k);
               % ×î¶ÌÂ·¾¶Link_Embed1
[Suc,VN(k).EmbSubLink,VN(k).EmbSubLink_Node,VN(k).EdgeBandCon,VN(k).VESNode]=   Link_Embed1  (t,k,sn,VN1,SN.EdgeBandWide);     

    %% Èç¹ûÁ´Â·Ó³Éä³É¹¦£¬Ö´ÐÐÏÂÒ»²½ÎïÀí½ÚµãºÍÁ´Â·×ÊÔ´Õ¼ÓÃ£¬·ñÔò£¬¿ªÊ¼ÏÂÒ»¸öÐéÄâÍøÓ³Éä    
             if Suc==1
              %% ÎïÀí½Úµã×ÊÔ´Õ¼ÓÃ
                SN.NodeCPU=SN.NodeCPU-VN(k).SubNodeCon;
%                 VN(k).Re_SubNode=SN.NodeCPU;
              %% ÎïÀíÁ´Â·×ÊÔ´Õ¼ÓÃ
                SN.EdgeBandWide=SN.EdgeBandWide-VN(k).EdgeBandCon; 
                %% VNÓ³ÉäµÄÍøÂç¿ªÏú£¬1¸öÊ±¼äµ¥Î»
                VN(k).cost=sum(VN(k).NodeCPU)+sum(VN(k).EmbSubLink(3,:));
                %% VNÓ³ÉäÇé¿ö
                 %[VN(k).cosreq,VN(k).vncosreq]=VNmnl(VN(k));
                %% ¸ÃVN½áÊøÊ±¼äºÍ¿ªÊ¼Ê±¼ä
                VN(k).endt=VNarr(4,k); 
                VN(k).start=t; 
%% Î»ÖÃÈý  Õ¼ÓÃ×ÊÔ´Ê±ÎïÀí×ÊÔ´¸ºÔØÇ¿¶È¾ØÕó
                %ÎïÀíÁ´Â·¸ºÔØÇ¿¶È¾ØÕó  
                SN_condition(t).EdgeBandWide_load=1-SN.EdgeBandWide./EdgeBandWide0;
                %Á´Â·¸ºÔØÇ¿¶ÈÏòÁ¿
                InterLink_load1=triu(SN_condition(t).EdgeBandWide_load)-diag(diag(SN_condition(t).EdgeBandWide_load));
                InterLink_load1(isnan(InterLink_load1))=0;
                InterLink_load1(InterLink_load1==0)=[];
                SN_condition(t).Link_load=InterLink_load1;
                %½Úµã¸ºÔØÇ¿¶È
                SN_condition(t).Node_load=ones(1,100)-SN.NodeCPU./NodeCPU0;
              %% VNÓ³Éä³É¹¦¼ÆÊý+1
                Num_SuccessVN=Num_SuccessVN+1;%VNÓ³Éä³É¹¦£¬¼ÆÊý+1
                %Ó³Éä³É¹¦£¬occ+1
                occ=union(occ,k);
                occ1=union(occ1,k);
                fprintf('t=%d£¬ÐéÄâÍøÂçVN%d Ó³Éä³É¹¦£¬Õ¼ÓÃÏàÓ¦ÎïÀí×ÊÔ´\n',t,k)
              %%
                SuccVN(1,Num_SuccessVN)=k;
                SuccVN(2,Num_SuccessVN)=VNarr(4,k); 
                %%
                SuccVN1(1,Num_SuccessVN)=k;
                SuccVN1(2,Num_SuccessVN)=VNarr(4,k); 
                

             end             
         else Num_Nodefail=Num_Nodefail+1;% ÓÉ½ÚµãÓ³ÉäÊ§°Üµ¼ÖÂµ±Ç°VNÓ³ÉäÊ§°Ü£¬ÎïÀí×ÊÔ´Ã»ÓÐ±ä»¯
              VN(k).EmbSubLink=0;
         end           
         %%        
        k=k+1;%Ò»´ÎVNÓ³Éä¹ý³Ì½áÊø£¬¼ÆÊý+1
        end%µ±Ç°Ê±¿ÌVNÓ³ÉäÊÂ¼þÖ´ÐÐÍê±Ï
        VNcount=VNcount+events(1,t);%VNcount+1
     end
    %% VNÇëÇó½ÓÊÜÂÊr
    r(t)=Num_SuccessVN/(k-1);%³É¹¦Ó³ÉäVNÊýÁ¿/È«²¿VNÊýÁ¿
    %% Ã¿Ò»Ê±¿ÌÎïÀíÍøÂçÖÐÍ¬Ê±´æÔÚµÄÐéÄâÍøÂçÐòºÅ
    occpy(t)={occ};
    occpy1(t)={occ1};
%% Î»ÖÃËÄ  ÎïÀí×ÊÔ´¸ºÔØÇ¿¶È¾ØÕó
           SN_condition(t+1).EdgeBandWide_load=SN_condition(t).EdgeBandWide_load;
           %Á´Â·¸ºÔØÇ¿¶ÈÏòÁ¿
           SN_condition(t+1).Link_load=SN_condition(t).Link_load;
           %½Úµã¸ºÔØÇ¿¶È
           SN_condition(t+1).Node_load=SN_condition(t).Node_load;
  %%

      varNodeload(t)=var(SN.NodeCPU);%½Úµã¸ºÔØ·½²î
      bwo=SN.EdgeBandWide;
      bwo(isinf(bwo))=0;
      vbwcost(t)=sum(sum(bwo))/2/37155;


end
%% ¼ÆËãÊÕÒæ
% ¼ÆËãÊÕÒæ
rc=zeros(1,Total_time);
for t=1:Total_time
    Revenue1=0;cost1=0;Linkcon=0;
    occVN=cell2mat(occpy(t));
    occVN1=cell2mat(occpy1(t));
    occVN2=setdiff(occVN1,occVN);
    for ii=1:length(occVN)        
        Revenue1=Revenue1+VN(occVN(ii)).Revenue;        
        cost1=cost1+VN(occVN(ii)).cost;
     %   Linkcon=Linkcon+sum(VN(occVN(ii)).EmbSubLink(3,:));
    end
    for ii=1:length(occVN2)        
        Revenue1=Revenue1-1.1*VN(occVN2(ii)).Revenue;        
        
     %   Linkcon=Linkcon+sum(VN(occVN(ii)).EmbSubLink(3,:));
    end
    %linkcon(t)=Linkcon/37155;%Æ½¾ùÁ´Â·Õ¼ÓÃÂÊ
    Revenue(t)= Revenue1;
    Ave_Revenue(t)=sum(Revenue)/t;
    cost(t)= cost1;
    Ave_cost(t)=sum(cost)/t;
    rc(t)=Ave_Revenue(t)/Ave_cost(t);        
end
 figure(1)
 %plot(r,'k')
 plot((1:200:4000),r(1:200:4000),'g')
 xlabel('Ê±¼ä(Ê±¼äµ¥Ôª£©')
 ylabel('ÐéÄâÍøµÄÇëÇó½ÓÊÜÂÊ')
hold on
 figure(2)
 %plot(r,'k')
 plot((1:200:4000),rc(1:200:4000),'g')
 xlabel('Ê±¼ä(Ê±¼äµ¥Ôª£©')
 ylabel('ÐéÄâÍøµÄÊÕÒæ¿ªÏú±È')
hold on
figure(3)
 %plot(r,'k')
 plot((1:200:4000),s(1:200:4000),'g')
 xlabel('Ê±¼ä(Ê±¼äµ¥Ôª£©')
 ylabel('¸ÃÊ±¿ÌÔÚÔËÐÐµÄÐéÄâÍø¸öÊý')
hold on
figure(4)
 %plot(r,'k')
 plot((1:20:4000),FN(1:20:4000),'g')
 xlabel('Ê±¼ä(Ê±¼äµ¥Ôª£©')
 ylabel('·¢ÉúµÄÐéÄâÍø¸öÊý')
hold on
% toc
