# Supplementary material for: Dynamic Virtual Network Reconfiguration Method for Hybrid Multiple Failures Based on Weighted Relative Entropy
Source: Entropy (Basel). 2018 Sep 15;20(9):711. doi: 10.3390/e20090711 (PMC7513238; doi:10.3390/e20090711)
Supplement: Supplementary file 1 [file entropy-20-00711-s001.zip › supplementary files/code/Net_plot1.m]

%ÓÃÓÚ»æÖÆÍøÂçÍØÆËµÄº¯Êý  
function Net_plot1(BorderLength,NodeAmount,Sxy,EdgeBandWide)  
%»­½Úµã  

    plot(Sxy(2,:),Sxy(3,:),'ko','MarkerEdgeColor','b','MarkerFaceColor','g','MarkerSize',5);  
    %ÉèÖÃÍ¼ÐÎÏÔÊ¾·¶Î§  
    xlim([0,BorderLength]);  
    ylim([0,BorderLength]);  
    hold on;  
    %½Úµã±êÐòºÅ  
    for i = 1:NodeAmount  
        i1=Sxy(1,i);
        Str = int2str(i1);  
        text(Sxy(2,i)+BorderLength/100,Sxy(3,i)+BorderLength/100,Str,'FontName','Times New Roman','FontSize',12);  
        hold on;  
    end  
  
%»­±ß  

    for i = 1:(NodeAmount-1)  
        for j = (i+1):NodeAmount  
            if isinf(EdgeBandWide(i,j)) == 0  
                plot([Sxy(2,i),Sxy(2,j)],[Sxy(3,i),Sxy(3,j)]);  
                hold on;  
            end  
        end  
    end  


    xlabel('x (km)','FontName','Times New Roman','FontSize',12);  
    ylabel('y (km)','FontName','Times New Roman','FontSize',12);  
 
end  
