# Supplementary material for: Dynamic Virtual Network Reconfiguration Method for Hybrid Multiple Failures Based on Weighted Relative Entropy
Source: Entropy (Basel). 2018 Sep 15;20(9):711. doi: 10.3390/e20090711 (PMC7513238; doi:10.3390/e20090711)
Supplement: Supplementary file 1 [file entropy-20-00711-s001.zip › supplementary files/code/Node_Embed1.m]

function [Suc,EmbSubNode,SubNodeCon]=Node_Embed1(R,t,k,A,AM,EdgeBandWide,NodeCPU,Sxy,SN_D,SN_A,SN_AM,SN_EdgeBandWide,SN_NodeCPU,SN_Sxy)
%%    ÐéÄâ½ÚµãÓ³Éä×Ó³ÌÐò
%      ½ÚµãÓ³Éä·½°¸£ºÌ°À·Ë¼ÏëCPU*BW
%ÊäÈë£º R£º½ÚµãÔ²ÐÎÇøÓò°ë¾¶            
%       t£ºÐéÄâÍøÓ³ÉäÊ±¿Ìt                   
%       k£ºµÚk¸öÐéÄâÍø                   
%       A£ºÐéÄâÍøÂçÁÚ½Ó¾ØÕóµÄÏ¡Êè¾ØÕó       %   SN_A£ºÎïÀíÍøÂçÁÚ½Ó¾ØÕóµÄÏ¡Êè¾ØÕó
%       AM£ºÐéÄâÍøÂçÁÚ½Ó¾ØÕó0-1¾ØÕó         %   SN_AM£ºÎïÀíÍøÂçÁÚ½Ó¾ØÕó0-1¾ØÕó
%       EdgeBandWide£º¸÷ÐéÄâÁ´Â·´ø¿íÐèÇó    %   SN_EdgeBandWide£º¸÷ÎïÀíÁ´Â·´ø¿í
%       NodeCPU£º¸÷ÐéÄâ½ÚµãCPUÐèÇó          %   SN_NodeCPU£º¸÷ÎïÀí½ÚµãCPUÐèÇó
%       Sxy£º¸÷ÐéÄâ½ÚµãÎ»ÖÃ×ø±ê             %   SN_Sxy£º¸÷ÎïÀí½ÚµãÎ»ÖÃ×ø±ê
% Êä³ö£ºEmbSubNode£ºÃ¿¸öÐéÄâ½ÚµãÓ³ÉäµÄÎïÀí½Úµã¼°Õ¼ÓÃCPU
%      SubNodeCon£ºÈ«²¿ÎïÀí½ÚµãÏûºÄµô¶àÉÙCPU
%% Ó³Éä·½·¨£º
%1.Âú×ãÓ³ÉäÎ»ÖÃÔ¼ÊøµÄÎïÀí½ÚµãÉ¸Ñ¡
%2.Âú×ãÎ»ÖÃÔ¼Êøºó£¬½øÒ»²½Âú×ãCPUÔ¼Êø£¬µÃµ½Ã¿Ò»¸öÐéÄâ½ÚµãÎïÀí½ÚµãºòÑ¡¼¯
%3.¶ÔÎïÀí½Úµã½øÐÐÅÅÐò£¬°´ÕÕÌ°À·Ë¼ÏëÓ³Éä
%% ÐéÄâ½ÚµãÊýÄ¿vn£»
vn=size(A,2);    
% ÎïÀí½ÚµãÊýÄ¿sn£»
sn=size(SN_A,2);    
% Êä³öÏòÁ¿³õÊ¼»¯£¬±ÜÃâÒò³ÌÐòÎ´ÔËÐÐÍêµ¼ÖÂ³ÌÐòÊä³ö²»Æ¥ÅäµÄÏÖÏó
EmbSubNode=[];
SubNodeCon=[];
Suc=0;
%% ½¨Á¢¸÷ÐéÄâ½ÚµãµÄÂú×ãCPUºÍÎ»ÖÃÔ¼ÊøµÄºòÑ¡½Úµã¼¯ºÏ
for i=1:vn
    %% ¶ÔÐéÄâ½Úµãi£¬Âú×ã¾àÀëÔ¼ÊøµÄ½Úµã×é³É¼¯ºÏdist
    %É¸Ñ¡Âú×ã·½ÐÎÇøÓòÎ»ÖÃÔ¼ÊøµÄÎïÀí½Úµã¼¯ºÏdist£¬ÓÃÓÚËõÐ¡ËÑË÷·¶Î§
    dist=find((SN_Sxy(2,:)>=(Sxy(2,i)-R))&(SN_Sxy(2,:)<=(Sxy(2,i)+R))&(SN_Sxy(3,:)>=(Sxy(3,i)-R))&(SN_Sxy(3,:)<=(Sxy(3,i)+R)));
    n1=length(dist);  
    
    nn=1;
    dist2=[];   %%%²»Âú×ãCPUµÄÎïÀí½Úµã¼¯ºÏdist2
                %%¼ÆËãÏÂÒ»¸öÐéÄâ½ÚµãÊ±¸üÐÂdist2
    for j=1:n1;
        dd=(SN_Sxy(2,dist(j))-Sxy(2,i))^2+(SN_Sxy(3,dist(j))-Sxy(3,i))^2;
        if dd>R^2
            dist2(nn)=dist(j);%%°Ñ²»Âú×ã¾àÀëÔ¼ÊøµÄÎ»ÖÃj´æÈë¼¯ºÏdist2
            nn=nn+1;
        end
    end
    
    dist=setdiff(dist,dist2);%%´ËÊ±distÖÐ½ÚµãÂú×ãÔ²ÐÎÎ»ÖÃÔ¼Êø
    
    if isempty(dist)
        Suc=0;
        fprintf('t=%d£¬ÐéÄâÍøÂçVN%d Ó³Éä²»³É¹¦\n',t,k)
        fprintf('      ½Úµã%d Ó³Éä²»³É¹¦£¬Î»ÖÃÔ¼Êø²»Âú×ã\n',i)
        return
    end
    
    
   %% CPUÔ¼ÊøÉ¸Ñ¡ºòÑ¡½Úµã
    %  É¸Ñ¡distÖÐÂú×ãCPUÔ¼ÊøµÄÎïÀí½Úµã
    iiii=1;    
    dist1=[];%%²»Âú×ãCPUµÄÎïÀí½Úµã¼¯ºÏdist1
             %%¼ÆËãÏÂÒ»¸öÐéÄâ½ÚµãÊ±¸üÐÂdist1
    for iii=1:length(dist)
        if NodeCPU(i)>SN_NodeCPU(dist(iii))
            dist1(iiii)=dist(iii);
            iiii=iiii+1;
        end
    end
    
    dist=setdiff(dist,dist1);%´ËÊ±µÄdistÖÐ½Úµã¼ÈÂú×ã·½ÐÎÇøÓòÎ»ÖÃÔ¼ÊøÓÖÂú×ãCPUÔ¼Êø
    
    %%  Èç¹ûdistÎª¿Õ¼¯£¬Ôò½ÚµãÓ³ÉäÊ§°Ü£¬
    if isempty(dist)
        Suc=0;
       fprintf('t=%d£¬ÐéÄâÍøÂçVN%d Ó³Éä²»³É¹¦\n',t,k);
       fprintf('      ½Úµã%d Ó³Éä²»³É¹¦£¬CPUÔ¼Êø²»Âú×ã\n',i);
       return
    end
    %% 
    dis{i}=dist;%%ÐéÄâ½ÚµãiµÄÂú×ã¾àÀëÔ¼ÊøºÍCPUÔ¼ÊøµÄºòÑ¡ÎïÀí½Úµã¼¯ºÏ
end
%%
%ÐéÄâ½ÚµãÓ³Éä
%¶ÔÐéÄâ½ÚµãºÍÎïÀí½ÚµãÅÅÐò,ÐéÄâ½Úµã°´ÐòºÅÅÅÐò£¬°´ºá×ø±ê´óÐ¡ÅÅÐò
%Ì°À·Ë¼Ïë£¬ÎïÀí½Úµã°´ÕÕCPU+All_bwÅÅÐò
%%%%%%%%%%%%%%%%%%%%%%%%%%%%%%%%%%%%%%%%%%
%Èç¹ûÓÐÂú×ãÌõ¼þµÄºòÑ¡ÎïÀí½Úµã¼¯ºÏ£¬Ôò½øÐÐÎïÀí½ÚµãÓ³Éä£¬·ñÔòVNÓ³ÉäÊ§°Ü
%% ++++++++++++ÔÚ´ËÍùÏÂÊÇ½ÚµãÓ³Éä·½·¨ÐÞ¸ÄÄÚÈÝ+++++++++++
%%
if isempty(dist)==0
    %Çó½ÚµãÁÚ±ßµÄ´ø¿íºÍ:EdgeBandWide000
    EdgeBandWide00=SN_EdgeBandWide;
    EdgeBandWide00(EdgeBandWide00==inf)=0;
    EdgeBandWide000=sum(EdgeBandWide00,2);

    OpSubNode=[];%OpSubNode:ÒÑÓ³ÉäÎïÀí½Úµã¼¯ºÏ³õÊ¼»¯
    EmbSubNode=zeros(3,vn);%Ã¿¸öÐéÄâ½ÚµãÓ³ÉäµÄÎïÀí½ÚµãµÄÐòºÅºÍCPU£¬Õ¼ÓÃµÄCPU
    SubNodeCon=zeros(1,sn);%¸÷ÎïÀí½ÚµãÏûºÄµô¶àÉÙCPU
%%
    for i=1:vn   %´Ë´¦iÓÃÓÚÐéÄâÍøÃ¿¸ö½ÚµãµÄ¼ÆÊý
        CanNodeN0=dis{i};%CanNodeN0Îª³õÊ¼µÄÐéÄâ½ÚµãiµÄºòÑ¡½ÚµãÐòºÅ¼¯ºÏ
    %CanNodeN£º¿ÉÓÃºòÑ¡½Úµã¼¯ºÏ
        CanNodeN=setdiff(CanNodeN0,OpSubNode);%CanNodeNÎªÅÅ³ýÒÑÓ³ÉäÎïÀí½ÚµãµÄÊ£ÓàºòÑ¡½ÚµãÐòºÅ¼¯ºÏ
        if isempty(CanNodeN)
            Suc=0;
            fprintf('t=%d£¬ÐéÄâÍøÂçVN%d Ó³Éä²»³É¹¦\n',t,k);
            fprintf('      ½Úµã%d Ó³Éä²»³É¹¦£¬ºòÑ¡½Úµã³åÍ»\n',i);
            return
        end
        clear CanNode   %ÕâÀïÓÃµ½clearÒòÎª²»ÓÃclearÖ®Ç°µÄ½ÚµãÐÅÏ¢»áÁô´æ£¬Í¬Ê±
    %% ¼ÆËãÎïÀí½ÚµãÖØÒª¶È
         for j=1:length(CanNodeN) 
             CanNode(1,j)=CanNodeN(j);  %ÎïÀí½ÚµãÐòºÅ
             CanNode(2,j)=SN_NodeCPU(1,CanNodeN(j));%ÎïÀí½ÚµãCPU
             CanNode(3,j)=EdgeBandWide000(CanNodeN(j),1);%½ÚµãÁÚ±ßµÄ´ø¿íºÍ
             CanNode(4,j)=CanNode(2,j)*CanNode(3,j);%ÎïÀí½ÚµãÖØÒª¶È
            %CanNode(4,j)=CanNode(2,j);%ÎïÀí½ÚµãÖØÒª¶È
         end
        
         [p,q]=max(CanNode(4,:));%Ó³Éä½ÚµãµÄÎ»ÖÃ:q
        
       %% Ó³Éä½á¹û
          EmbSubNode(1,i)=i;%µÚÒ»ÐÐ´ú±íÐéÄâ½ÚµãµÄÐòºÅ
          EmbSubNode(2,i)=CanNode(1,q);%µÚ¶þÐÐ´ú±íÓ³Éäµ½µ×²ã½ÚµãµÄÐòºÅ
          EmbSubNode(3,i)=SN_NodeCPU(1,EmbSubNode(2,i));%µÚÈýÐÐ´ú±íÓ³Éäµ½¶ÔÓ¦µ×²ã½ÚµãµÄCPU
          EmbSubNode(4,i)=NodeCPU(1,i);%µÚËÄÐÐ´ú±íÐéÄâ½ÚµãËùÐèµÄCPU
          SubNodeCon(CanNode(1,q))=NodeCPU(1,i);%µÚÒ»ÐÐ´ú±í¸÷ÎïÀí½ÚµãÏûºÄµô¶àÉÙCPU
          OpSubNode=EmbSubNode(2,:);%µ±Ç°ÒÑÓ³ÉäµÄÎïÀí½Úµã        
    end
     Suc=1;
end
