# Supplementary material for: Dynamic Virtual Network Reconfiguration Method for Hybrid Multiple Failures Based on Weighted Relative Entropy
Source: Entropy (Basel). 2018 Sep 15;20(9):711. doi: 10.3390/e20090711 (PMC7513238; doi:10.3390/e20090711)
Supplement: Supplementary file 1 [file entropy-20-00711-s001.zip › supplementary files/code/Node_Embed10.asv]

function [Suc,EmbSubNode,SubNodeCon]=Node_Embed10(R,t,k,A,AM,EdgeBandWide,NodeCPU,Sxy,SN_D,SN_A,SN_AM,SN_EdgeBandWide,SN_NodeCPU,SN_Sxy)
%%    ÐéÄâ½ÚµãÓ³Éä×Ó³ÌÐò
%      ½ÚµãÓ³Éä·½°¸£ºTOPSIS
%ÊäÈë£º R£º½ÚµãÔ²ÐÎÇøÓò°ë¾¶            
%       t£ºÐéÄâÍøÓ³ÉäÊ±¿Ìt                   
%       k£ºµÚk¸öÐéÄâÍø
%                                         %   SN_D:½Úµãµ½ÍøÂçÖÐÆäËû½ÚµãµÄ¾àÀëÖ®ºÍ
%       A£ºÐéÄâÍøÂçÁÚ½Ó¾ØÕóµÄÏ¡Êè¾ØÕó       %   SN_A£ºÎïÀíÍøÂçÁÚ½Ó¾ØÕóµÄÏ¡Êè¾ØÕó
%       AM£ºÐéÄâÍøÂçÁÚ½Ó¾ØÕó0-1¾ØÕó         %   SN_AM£ºÎïÀíÍøÂçÁÚ½Ó¾ØÕó0-1¾ØÕó
%       EdgeBandWide£º¸÷ÐéÄâÁ´Â·´ø¿íÐèÇó    %   SN_EdgeBandWide£º¸÷ÎïÀíÁ´Â·´ø¿í
%       NodeCPU£º¸÷ÐéÄâ½ÚµãCPUÐèÇó          %   SN_NodeCPU£º¸÷ÎïÀí½ÚµãCPUÐèÇó
%       Sxy£º¸÷ÐéÄâ½ÚµãÎ»ÖÃ×ø±ê             %   SN_Sxy£º¸÷ÎïÀí½ÚµãÎ»ÖÃ×ø±ê
% Êä³ö£ºEmbSubNode£ºÃ¿¸öÐéÄâ½ÚµãÓ³ÉäµÄÎïÀí½Úµã¼°Õ¼ÓÃCPU
%      SubNodeCon£ºÈ«²¿ÎïÀí½ÚµãÏûºÄµô¶àÉÙCPU
%% Ó³Éä·½·¨£º
%1.Âú×ãÓ³ÉäÎ»ÖÃÔ¼ÊøµÄÎïÀí½ÚµãÉ¸Ñ¡
%2.Âú×ãÎ»ÖÃÔ¼Êøºó£¬½øÒ»²½Âú×ãCPUÔ¼Êø£¬µÃµ½Ã¿Ò»¸öÐéÄâ½ÚµãÎïÀí½ÚµãºòÑ¡¼¯
%3.¶ÔÎïÀí½Úµã½øÐÐÅÅÐò£¬°´ÕÕÌ°À·Ë¼ÏëÓ³Éä
%% ÐéÄâ½ÚµãÊýÄ¿vn£»
vn=size(A,2);    
% ÎïÀí½ÚµãÊýÄ¿sn£»
sn=size(SN_A,2);    
% Êä³öÏòÁ¿³õÊ¼»¯£¬±ÜÃâÒò³ÌÐòÎ´ÔËÐÐÍêµ¼ÖÂ³ÌÐòÊä³ö²»Æ¥ÅäµÄÏÖÏó
EmbSubNode=[];
SubNodeCon=[];
Suc=0;
Vn_Node0=zeros(2,vn);
SN_D=sum(SN_D,1);
%% 1.ÐéÄâ½ÚµãÅÅÐòTOPSIS
%ÐéÄâ½ÚµãÁÚ±ßµÄ´ø¿íºÍ:VN_SumEdgeBandWide
    VN_EdgeBandWide0=EdgeBandWide;
    VN_EdgeBandWide0(VN_EdgeBandWide0==inf)=0;
    VN_SumEdgeBandWide=sum(VN_EdgeBandWide0,2);

%¼ÆËãÐéÄâ½Úµã½Ó½ü¶ÈÖÐÐÄÐÔ
    V_D=sum(all_shortest_paths(A),1);
    V_CC=1./V_D;
    
% Vn_Node0:ÐéÄâ½Úµã¸÷Ö¸±ê¹¹³ÉÖØÒªÐÔ¾ö²ß¾ØÕó
  Vn_Node0(1,:)=NodeCPU;%ÐéÄâ½ÚµãCPU
  Vn_Node0(2,:)=VN_SumEdgeBandWide;%½ÚµãÁÚ±ßµÄ´ø¿íºÍ
  %Vn_Node0(3,:)=V_CC;%½Úµã½Ó½ü¶ÈÖÐÐÄÐÔ
  
  
  
         %Ö¸±ê¹éÒ»»¯´¦Àí   
%          ab1=max(Vn_Node0(1,:))-min(Vn_Node0(1,:));abc1=min(Vn_Node0(1,:));
%          ab2=max(Vn_Node0(2,:))-min(Vn_Node0(2,:));abc2=min(Vn_Node0(2,:));
%          ab3=max(Vn_Node0(3,:))-min(Vn_Node0(3,:));abc3=min(Vn_Node0(3,:));
                  
%         Vn_Node1(1,:)=1*(Vn_Node0(1,:)-abc1)/ab1;%ÐéÄâ½ÚµãCPU
%         Vn_Node1(2,:)=1*(Vn_Node0(2,:)-abc2)/ab2;%½ÚµãÁÚ±ßµÄ´ø¿íºÍ
%         Vn_Node1(3,:)=1*(Vn_Node0(3,:)-abc3)/ab3;%½Úµã½Ó½ü¶ÈÖÐÐÄÐÔ
         
          Vn_Node1(1,:)=1/10*Vn_Node0(1,:)/sum(Vn_Node0(1,:));%ÐéÄâ½ÚµãCPU
          Vn_Node1(2,:)=9/10*Vn_Node0(2,:)/sum(Vn_Node0(2,:));%½ÚµãÁÚ±ßµÄ´ø¿íºÍ
%          Vn_Node1(3,:)=0.4*Vn_Node0(3,:)/sum(Vn_Node0(3,:));%½Úµã½Ó½ü¶ÈÖÐÐÄÐÔ
         
         

         %×îÀíÏë¾ö²ß·½°¸A1ºÍ×îÁÓ·½°¸A2        
         A1=[max(Vn_Node1(1,:));max(Vn_Node1(2,:))];
         A2=[min(Vn_Node1(1,:));min(Vn_Node1(2,:))];
         %¸÷½Úµãµ½ÀíÏë·½°¸µÄÅ·Ê½¾àÀë
%           Vn_A1=Vn_Node1-repmat(A1,1,vn);
%           Vn_A2=Vn_Node1-repmat(A2,1,vn);
             A1=repmat(A1,1,vn);
             A2=repmat(A2,1,vn);
           Vn_A1=sum(Vn_Node1.*log(Vn_Node1./A1)+(1-Vn_Node1).*log((1-Vn_Node1)./(1-A1)));
           Vn_A2=sum(Vn_Node1.*log(Vn_Node1./A2)+(1-Vn_Node1).*log((1-Vn_Node1)./(1-A2)));                 

         Vn_Node2(4,:)=1:vn;  %ÐéÄâ½ÚµãÐòºÅ
%           Vn_Node2(3,:)=(sum(Vn_A1.*Vn_A1,1)).^(1/2);%¸÷½Úµãµ½×îÀíÏë·½°¸µÄ¾àÀë
%           Vn_Node2(2,:)=(sum(Vn_A2.*Vn_A2,1)).^(1/2);%¸÷½Úµãµ½×îÁÓ·½°¸µÄ¾àÀë
         Vn_Node2(3,:)=Vn_A1;%¸÷½Úµãµ½×îÀíÏë·½°¸µÄ¾àÀë
        Vn_Node2(2,:)=Vn_A2;%¸÷½Úµãµ½×îÁÓ·½°¸µÄ¾àÀë
         Vn_Node2(1,:)=Vn_Node2(2,:)./(Vn_Node2(2,:)+Vn_Node2(3,:));%¸÷½ÚµãÆÀ¼Û
          [as,Num]=max(Vn_Node2(1,:));
         
         %%%%%  ÒÔµÚÒ»ÐéÄâ½ÚµãÎª¸ù½Úµã½øÐÐ¿í¶ÈÓÅÏÈËÑË÷£¬½øÐÐ½ÚµãÅú´Î»®·Ö
         [Vn_Node2(5,:),af,ad]=bfs(A,Num);%Vn_Node0µÚÎåÐÐÎª½ÚµãÌÝ¶ÈÖµ
         Vn_Node=sortrows(Vn_Node2',5)';%½Úµã°´Åú´ÎË³ÐòÅÅÐò
         j1=0;
         %¸÷Åú´ÎµÄ½Úµã°´Ë³ÐòÅÅÐò
         for i1=1:max(Vn_Node2(5,:))%dÎª½ÚµãÌÝ¶È
             j2=length(find(Vn_Node2(5,:)==i1));
             %Vn_Node¸÷ÌÝ¶È°´CPU*sumBL´óÐ¡ÅÅÐò
             Vn_Node(:,2+j1:2+j1+j2-1)=sortrows(Vn_Node(:,2+j1:2+j1+j2-1)',-1)';
             j1=j1+j2;                          
         end
 

%Vn_Node=sortrows(Vn_Node2',-1)';%½Úµã°´Åú´ÎË³ÐòÅÅÐò
      
%µÚÒ»ÐÐÎª°´ÖØÒª¶ÈÅÅÐòºóµÄÐéÄâ½ÚµãÐòºÅ
         Vn_Node([1,4],:)=Vn_Node([4,1],:);
         

      
      
      
      
%% ½¨Á¢¸÷ÐéÄâ½ÚµãµÄÂú×ãCPUºÍÎ»ÖÃÔ¼ÊøµÄÎïÀíºòÑ¡½Úµã¼¯ºÏ
for i=1:vn
    %% ¶ÔÐéÄâ½Úµãi£¬Âú×ã¾àÀëÔ¼ÊøµÄ½Úµã×é³É¼¯ºÏdist
    %% i1Îª¶ÔÓ¦ÐéÄâ½ÚµãÐòºÅ
    i1=Vn_Node(1,i);
    %É¸Ñ¡Âú×ã·½ÐÎÇøÓòÎ»ÖÃÔ¼ÊøµÄÎïÀí½Úµã¼¯ºÏdist£¬ÓÃÓÚËõÐ¡ËÑË÷·¶Î§
    dist=find((SN_Sxy(2,:)>=(Sxy(2,i1)-R))&(SN_Sxy(2,:)<=(Sxy(2,i1)+R))&(SN_Sxy(3,:)>=(Sxy(3,i1)-R))&(SN_Sxy(3,:)<=(Sxy(3,i1)+R)));
    n1=length(dist);  
    
    nn=1;
    dist2=[];   %%%²»Âú×ãCPUµÄÎïÀí½Úµã¼¯ºÏdist2
                %%¼ÆËãÏÂÒ»¸öÐéÄâ½ÚµãÊ±¸üÐÂdist2
    for j=1:n1;
        dd=(SN_Sxy(2,dist(j))-Sxy(2,i1))^2+(SN_Sxy(3,dist(j))-Sxy(3,i1))^2;
        if dd>R^2
            dist2(nn)=dist(j);%%°Ñ²»Âú×ã¾àÀëÔ¼ÊøµÄÎ»ÖÃj´æÈë¼¯ºÏdist2
            nn=nn+1;
        end
    end
    
    dist=setdiff(dist,dist2);%%´ËÊ±distÖÐ½ÚµãÂú×ãÔ²ÐÎÎ»ÖÃÔ¼Êø
    
    if isempty(dist)
        Suc=0;
        fprintf('t=%d£¬ÐéÄâÍøÂçVN%d Ó³Éä²»³É¹¦\n',t,k)
        fprintf('      ½Úµã%d Ó³Éä²»³É¹¦£¬Î»ÖÃÔ¼Êø²»Âú×ã\n',i)
        break
    end    
    
   %% CPUÔ¼ÊøÉ¸Ñ¡ºòÑ¡½Úµã
    %  É¸Ñ¡distÖÐÂú×ãCPUÔ¼ÊøµÄÎïÀí½Úµã
    iiii=1;    
    dist1=[];%%²»Âú×ãCPUµÄÎïÀí½Úµã¼¯ºÏdist1
             %%¼ÆËãÏÂÒ»¸öÐéÄâ½ÚµãÊ±¸üÐÂdist1
    for iii=1:length(dist)
        if NodeCPU(i1)>SN_NodeCPU(dist(iii))
            dist1(iiii)=dist(iii);
            iiii=iiii+1;
        end
    end
    
    dist=setdiff(dist,dist1);%´ËÊ±µÄdistÖÐ½Úµã¼ÈÂú×ã·½ÐÎÇøÓòÎ»ÖÃÔ¼ÊøÓÖÂú×ãCPUÔ¼Êø
    
    %%  Èç¹ûdistÎª¿Õ¼¯£¬Ôò½ÚµãÓ³ÉäÊ§°Ü£¬
    if isempty(dist)
       Suc=0;
       fprintf('t=%d£¬ÐéÄâÍøÂçVN%d Ó³Éä²»³É¹¦\n',t,k);
       fprintf('      ½Úµã%d Ó³Éä²»³É¹¦£¬CPUÔ¼Êø²»Âú×ã\n',i);
       break
    end
    
    dis{i}=dist;%%ÐéÄâ½ÚµãiµÄÂú×ã¾àÀëÔ¼ÊøºÍCPUÔ¼ÊøµÄºòÑ¡ÎïÀí½Úµã¼¯ºÏ
end

%%
%% Çó³öÈÎÒâÁ½µã¼ä×î¶ÌÂ·¾¶³¤¶È¾ØÕóD£¬ÓÃÓÚ¼ÆËãN(ns)
D=all_shortest_paths(SN_A);
e=0.001;%³õÊ¼»¯


%ÐéÄâ½ÚµãÓ³Éä
%ºòÑ¡ÎïÀí½Úµã°´ÕÕTOPSISÅÅÐò
%%%%%%%%%%%%%%%%%%%%%%%%%%%%%%%%%%%%%%%%%%
%Èç¹ûÓÐÂú×ãÌõ¼þµÄºòÑ¡ÎïÀí½Úµã¼¯ºÏ£¬Ôò½øÐÐÎïÀí½ÚµãÓ³Éä£¬·ñÔòVNÓ³ÉäÊ§°Ü
%% ++++++++++++ÔÚ´ËÍùÏÂÊÇ½ÚµãÓ³Éä·½·¨ÐÞ¸ÄÄÚÈÝ+++++++++++
%%
if isempty(dist)==0
    %Çó½ÚµãÁÚ±ßµÄ´ø¿íºÍ:EdgeBandWide000
    EdgeBandWide00=SN_EdgeBandWide;
    EdgeBandWide00(EdgeBandWide00==inf)=0;
    EdgeBandWide000=sum(EdgeBandWide00,2);

    OpSubNode=[];%OpSubNode:ÒÑÓ³ÉäÎïÀí½Úµã¼¯ºÏ³õÊ¼»¯
    EVNode=[];%ÐéÄâÁÚ½Ó½ÚµãÖÐÒÑÓ³Éä½Úµã¼¯ºÏ³õÊ¼»¯
    EmbSubNode=zeros(3,vn);%Ã¿¸öÐéÄâ½ÚµãÓ³ÉäµÄÎïÀí½ÚµãµÄÐòºÅºÍCPU£¬Õ¼ÓÃµÄCPU
    SubNodeCon=zeros(1,sn);%¸÷ÎïÀí½ÚµãÏûºÄµô¶àÉÙCPU

    for i=1:vn   %´Ë´¦iÓÃÓÚÐéÄâÍøÃ¿¸ö½ÚµãµÄ¼ÆÊý
       VNeibNode=find(AM(Vn_Node(1,i),:)==1);
        CanNodeN0=dis{i};%CanNodeN0Îª³õÊ¼µÄÐéÄâ½ÚµãiµÄºòÑ¡½ÚµãÐòºÅ¼¯ºÏ
    %CanNodeN£º¿ÉÓÃºòÑ¡½Úµã¼¯ºÏ
        CanNodeN=setdiff(CanNodeN0,OpSubNode);%CanNodeNÎªÅÅ³ýÒÑÓ³ÉäÎïÀí½ÚµãµÄÊ£ÓàºòÑ¡½Úµã"ÐòºÅ"¼¯ºÏ
        if isempty(CanNodeN)
            Suc=0;
            fprintf('t=%d£¬ÐéÄâÍøÂçVN%d Ó³Éä²»³É¹¦\n',t,k);
            fprintf('      ½Úµã%d Ó³Éä²»³É¹¦£¬ºòÑ¡½Úµã³åÍ»\n',i);
            return
        end
        clear CanNode   %ÕâÀïÓÃµ½clearÒòÎª²»ÓÃclearÖ®Ç°µÄ½ÚµãÐÅÏ¢»áÁô´æ£¬
        
        clear Sn_Node1
        clear Sn_Node2
        CanNode=zeros(4,length(CanNodeN));
     EVNode=intersect(VNeibNode,EmbSubNode(1,:));
    %% ¼ÆËãÃ¿Ò»¸öºòÑ¡ÎïÀí½ÚµãµÄÖØÒª¶È
         j=length(CanNodeN);
         CanNode(1,:)=CanNodeN(1:j);  %ÎïÀí½ÚµãÐòºÅ
         CanNode(2,:)=SN_NodeCPU(1,CanNodeN(1:j));%ÎïÀí½ÚµãCPU
         CanNode(3,:)=EdgeBandWide000(CanNodeN(1:j),1);%½ÚµãÁÚ±ßµÄ´ø¿íºÍ
       % CanNode(4,:)=1./SN_D(1,CanNodeN(1:j));%½Úµã½Ó½ü¶ÈÖÐÐÄÐÔ  
       
         for j=1:length(CanNodeN)
         Nns=0;%ÖØÖÃ½ÚµãÁ¬½ÓÌøÊý²ÎÊý
             for j1=1:length(EVNode)%¼ÆËãÃ¿Ò»¸öºòÑ¡ÎïÀí½Úµãµ½ÒÑÓ³Éä½ÚµãµÄÌøÊýÖ®ºÍ£¬ÕÒµ½¾àÀëÒÑÓ³ÉäÎïÀí½Úµã×î½üµÄÎïÀí½Úµã
                 j2= EmbSubNode(1,:)==EVNode(j1);
                 Nns=Nns+D(CanNodeN(1,j),EmbSubNode(2,j2));                 
             end
%          for j1=1:length(OpSubNode)%¼ÆËãÃ¿Ò»¸öºòÑ¡ÎïÀí½Úµãµ½ÒÑÓ³Éä½ÚµãµÄÌøÊýÖ®ºÍ£¬ÕÒµ½¾àÀëÒÑÓ³ÉäÎïÀí½Úµã×î½üµÄÎïÀí½Úµã
%                  Nns=Nns+D(CanNodeN(1,j),OpSubNode(j1));                 
%              end
             CanNode(4,j)=1/(Nns+e);   %%%%%  ×¢Òâ´Ë´¦½øÐÐÁËÈ¡µ¹ÊýµÄÐÞ¸Ä %%%%%%%%%
        end
        
        
       i1=length(CanNodeN);
       %Ö¸±ê¹éÒ»»¯´¦Àí
%        Sn_Node1=zeros(4,i1);
%        bc1=max(CanNode(2,:))-min(CanNode(2,:));bcd1=min(CanNode(2,:));%ºòÑ¡ÎïÀí½ÚµãCPU
%        bc2=max(CanNode(3,:))-min(CanNode(3,:));bcd2=min(CanNode(3,:));%ºòÑ¡ÎïÀí½ÚµãÁÚ±ß´ø¿íºÍ
%        bc3=max(CanNode(4,:))-min(CanNode(4,:));bcd3=min(CanNode(4,:));%ºòÑ¡ÎïÀí½Úµã½Ó½ü¶ÈÖÐÐÄÐÔ
%        bc4=max(CanNode(5,:))-min(CanNode(5,:));bcd4=min(CanNode(5,:));%ºòÑ¡ÎïÀí½Úµã½Ó½ü¶ÈÖÐÐÄÐÔ
%       
%        if bc1==0
%            Sn_Node1(1,:)=1;
%        else
%            Sn_Node1(1,:)=0.2*(CanNode(2,:)-bcd1)/bc1;%ÎïÀí½ÚµãCPU
%        end
%        
%        if bc2==0
%            Sn_Node1(2,:)=1;
%        else
%            Sn_Node1(2,:)=0.3*(CanNode(3,:)-bcd2)/bc2;%ÎïÀí½ÚµãÁÚ±ßµÄ´ø¿íºÍ
%        end
%        
%        if bc3==0
%            Sn_Node1(3,:)=1;
%        else
%            Sn_Node1(3,:)=0.000001*(CanNode(4,:)-bcd3)/bc3;%ÎïÀí½Úµã½Ó½ü¶ÈÖÐÐÄÐÔ
%        end
% 
%        if bc4==0
%            Sn_Node1(4,:)=1;
%        else
%            Sn_Node1(4,:)=0.5*(CanNode(5,:)-bcd4)/bc4;%ÎïÀí½Úµã½Ó½ü¶ÈÖÐÐÄÐÔ
%        end 
%       
       
          Sn_Node1(1,:)=1/100*CanNode(2,:)/sum(CanNode(2,:));     
          Sn_Node1(2,:)=9/100*CanNode(3,:)/sum(CanNode(3,:));
          Sn_Node1(3,:)=9/10*CanNode(4,:)/sum(CanNode(4,:));
          %Sn_Node1(4,:)=0.4*CanNode(5,:)/sum(CanNode(5,:));
%        
       
         
       A1=[max(Sn_Node1(1,:));max(Sn_Node1(2,:));max(Sn_Node1(3,:))];
       A2=[min(Sn_Node1(1,:));min(Sn_Node1(2,:));min(Sn_Node1(3,:))];
       %¸÷½Úµãµ½ÀíÏë·½°¸µÄÅ·Ê½¾àÀë
%         Sn_A1=Sn_Node1-repmat(A1,1,i1);
%         Sn_A2=Sn_Node1-repmat(A2,1,i1);
        
     %¸÷½Úµãµ½ÀíÏë·½°¸µÄÏà¶ÔìØ¾àÀë 
        A1=repmat(A1,1,i1);
        A2=repmat(A2,1,i1);
        Sn_A1=sum(Sn_Node1.*log(Sn_Node1./A1)+(1-Sn_Node1).*log((1-Sn_Node1)./(1-A1)));
        Sn_A2=sum(Sn_Node1.*log(Sn_Node1./A2)+(1-Sn_Node1).*log((1-Sn_Node1)./(1-A2)));
       
       
       
       
             %%%%%¹éÒ»»¯%%%%%%
       CanNode(1,:)=CanNodeN;  %ÎïÀí½ÚµãÐòºÅ
%        CanNode(2,:)=(sum(Sn_A1.*Sn_A1,1)).^(1/2);
%         CanNode(3,:)=(sum(Sn_A2.*Sn_A2,1)).^(1/2);
        CanNode(2,:)=Sn_A1;
        CanNode(3,:)=Sn_A2;
       CanNode(4,:)=CanNode(3,:)./(CanNode(2,:)+CanNode(3,:));


       [p,q]=max(CanNode(4,:));%Ó³Éä½ÚµãµÄÎ»ÖÃ:q       
     
      
         EmbSubNode(1,i)=Vn_Node(1,i);%µÚÒ»ÐÐ´ú±íÐéÄâ½ÚµãµÄÐòºÅ
         EmbSubNode(2,i)=CanNode(1,q);%µÚ¶þÐÐ´ú±íÓ³Éäµ½µ×²ã½ÚµãµÄÐòºÅ
         EmbSubNode(3,i)=SN_NodeCPU(1,EmbSubNode(2,i));%µÚÈýÐÐ´ú±íÓ³Éäµ½¶ÔÓ¦µ×²ã½ÚµãµÄCPU
         EmbSubNode(4,i)=NodeCPU(1,Vn_Node(1,i));%µÚËÄÐÐ´ú±íÐéÄâ½ÚµãËùÐèµÄCPU
         SubNodeCon(CanNode(1,q))=NodeCPU(1,Vn_Node(1,i));%¸÷ÎïÀí½ÚµãÏûºÄµô¶àÉÙCPU
         OpSubNode(i)=EmbSubNode(2,i);%µ±Ç°ÒÑÓ³ÉäµÄÎïÀí½Úµã        
    
    end
    %% Ó³Éä½á¹û
         
         EmbSubNode1=sortrows(EmbSubNode');%
         EmbSubNode=EmbSubNode1';
         %Vn_NodeµÚÒ»ÐÐÎª°´ÖØÒª¶ÈÅÅÐòºóµÄÐéÄâ½ÚµãÐòºÅ
         Suc=1;
end
