# Supplementary material for: Dynamic Virtual Network Reconfiguration Method for Hybrid Multiple Failures Based on Weighted Relative Entropy
Source: Entropy (Basel). 2018 Sep 15;20(9):711. doi: 10.3390/e20090711 (PMC7513238; doi:10.3390/e20090711)
Supplement: Supplementary file 1 [file entropy-20-00711-s001.zip › supplementary files/code/Node_Embed3.m]

function [Suc,EmbSubNode,SubNodeCon]=Node_Embed3(R,t,k,VN,Dh,SN)
%%    ÐéÄâ½ÚµãÓ³Éä×Ó³ÌÐò
%      ½ÚµãÓ³Éä·½°¸£º¾Í½üÔ­Ôò¸Ä½øËã·¨
%ÊäÈë£º R£º½ÚµãÔ²ÐÎÇøÓò°ë¾¶            
%       t£ºÐéÄâÍøÓ³ÉäÊ±¿Ìt                   
%       k£ºµÚk¸öÐéÄâÍø                   
%    VN.A£ºÐéÄâÍøÂçÁÚ½Ó¾ØÕóµÄÏ¡Êè¾ØÕó       %   SN.A£ºÎïÀíÍøÂçÁÚ½Ó¾ØÕóµÄÏ¡Êè¾ØÕó
%       AM£ºÐéÄâÍøÂçÁÚ½Ó¾ØÕó0-1¾ØÕó         %     AM£ºÎïÀíÍøÂçÁÚ½Ó¾ØÕó0-1¾ØÕó
%       EdgeBandWide£º¸÷ÐéÄâÁ´Â·´ø¿íÐèÇó    %     EdgeBandWide£º¸÷ÎïÀíÁ´Â·´ø¿í
%       NodeCPU£º¸÷ÐéÄâ½ÚµãCPUÐèÇó          %     NodeCPU£º¸÷ÎïÀí½ÚµãCPUÐèÇó
%       Sxy£º¸÷ÐéÄâ½ÚµãÎ»ÖÃ×ø±ê             %     Sxy£º¸÷ÎïÀí½ÚµãÎ»ÖÃ×ø±ê
%     D£ºÎïÀíÍøÂç×î¶ÌÂ·¾¶¾ØÕó£¬ÌøÊý×îÐ¡¾ØÕó
% Êä³ö£ºSuc£º½ÚµãÓ³ÉäÊÇ·ñ³É¹¦
%      EmbSubNode£ºÃ¿¸öÐéÄâ½ÚµãÓ³ÉäµÄÎïÀí½Úµã¼°Õ¼ÓÃCPU
%      SubNodeCon£ºÈ«²¿ÎïÀí½ÚµãÏûºÄµô¶àÉÙCPU
%% Ó³Éä·½·¨£º
%1.Âú×ãÓ³ÉäÎ»ÖÃÔ¼ÊøµÄÎïÀí½ÚµãÉ¸Ñ¡
%2.Âú×ãÎ»ÖÃÔ¼Êøºó£¬½øÒ»²½Âú×ãCPUÔ¼Êø£¬µÃµ½Ã¿Ò»¸öÐéÄâ½ÚµãÎïÀí½ÚµãºòÑ¡¼¯
%3.¶ÔÎïÀí½Úµã½øÐÐÅÅÐò£¬°´ÕÕÌ°À·Ë¼ÏëÓ³Éä
%% ÐéÄâ½ÚµãÊýÄ¿vn£»
vn=size(VN.A,2);    
% ÎïÀí½ÚµãÊýÄ¿sn£»
sn=size(SN.A,2);    
% Êä³öÏòÁ¿³õÊ¼»¯£¬±ÜÃâÒò³ÌÐòÎ´ÔËÐÐÍêµ¼ÖÂ³ÌÐòÊä³ö²»Æ¥ÅäµÄÏÖÏó
EmbSubNode=[];
SubNodeCon=[];
Vn_Node0=zeros(5,vn);
Suc=0;
%% 1.ÐéÄâ½ÚµãÖØÒª¶ÈÅÅÐò
%ÐéÄâ½ÚµãÁÚ±ßµÄ´ø¿íºÍ:VN_SumEdgeBandWide
    VN_EdgeBandWide0=VN.EdgeBandWide;
    VN_EdgeBandWide0(VN_EdgeBandWide0==inf)=0;
    VN_SumEdgeBandWide=sum(VN_EdgeBandWide0,2);
%°´ÕÕCPU*sumBL¼ÆËãÐéÄâ½ÚµãÖØÒª¶È£¬Ñ¡³öµÚÒ»Ó³Éä½Úµã
         
         Vn_Node0(4,:)=1:vn;  %ÐéÄâ½ÚµãÐòºÅ
         Vn_Node0(2,:)=VN.NodeCPU(1,:);%ÐéÄâ½ÚµãCPU
         Vn_Node0(3,:)=VN_SumEdgeBandWide(:,1);%½ÚµãÁÚ±ßµÄ´ø¿íºÍ
         Vn_Node0(1,:)=Vn_Node0(2,:).*Vn_Node0(3,:);%ÐéÄâ½ÚµãÖØÒª¶È
         
         [p,Num]=max(Vn_Node0(1,:));
         
         % ÒÔµÚÒ»ÐéÄâ½ÚµãÎª¸ù½Úµã½øÐÐ¿í¶ÈÓÅÏÈËÑË÷£¬½øÐÐ½ÚµãÅú´Î»®·Ö
         [Vn_Node0(5,:),p,q]=bfs(VN.A,Num);%Vn_Node0µÚÎåÐÐÎª½ÚµãÌÝ¶ÈÖµ
         Vn_Node=sortrows(Vn_Node0',5)';%½Úµã°´Åú´ÎË³ÐòÅÅÐò
         j1=0;
         %¸÷Åú´ÎµÄ½Úµã°´Ë³ÐòÅÅÐò
         for i1=1:max(Vn_Node0(5,:))%dÎª½ÚµãÌÝ¶È
             j2=length(find(Vn_Node0(5,:)==i1));
             %Vn_Node¸÷ÌÝ¶È°´CPU*sumBL´óÐ¡ÅÅÐò
             Vn_Node(:,2+j1:2+j1+j2-1)=sortrows(Vn_Node(:,2+j1:2+j1+j2-1)',-1)';
             j1=j1+j2;                          
         end
        %µÚÒ»ÐÐÎª°´ÖØÒª¶ÈÅÅÐòºóµÄÐéÄâ½ÚµãÐòºÅ
         Vn_Node([1,4],:)=Vn_Node([4,1],:);
%% ½¨Á¢¸÷ÐéÄâ½ÚµãµÄÂú×ãCPUºÍÎ»ÖÃÔ¼ÊøµÄºòÑ¡½Úµã¼¯ºÏ
for i=1:vn
    %% ¶ÔÐéÄâ½Úµãi£¬Âú×ã¾àÀëÔ¼ÊøµÄ½Úµã×é³É¼¯ºÏdis
    %É¸Ñ¡Âú×ã·½ÐÎÇøÓòÎ»ÖÃÔ¼ÊøµÄÎïÀí½Úµã¼¯ºÏdis£¬ÓÃÓÚËõÐ¡ËÑË÷·¶Î§
    %% i1Îª¶ÔÓ¦ÐéÄâ½ÚµãÐòºÅ
    i1=Vn_Node(1,i);
  %% ÎïÀíÎ»ÖÃÔ¼ÊøÉ¸Ñ¡
    %·½ÐÎÇøÓòÉ¸Ñ¡
    dis=find((SN.Sxy(2,:)>=(VN.Sxy(2,i1)-R))&(SN.Sxy(2,:)<=(VN.Sxy(2,i1)+R))&(SN.Sxy(3,:)>=(VN.Sxy(3,i1)-R))&(SN.Sxy(3,:)<=(VN.Sxy(3,i1)+R)));
    %Ô²ÐÎÇøÓòÉ¸Ñ¡
    dd=(SN.Sxy(2,dis)-VN.Sxy(2,i1)).^2+(SN.Sxy(3,dis)-VN.Sxy(3,i1)).^2;    
    dis(dd>R^2)=[];    
    
    if isempty(dis)
        Suc=0;
        fprintf('t=%d£¬ÐéÄâÍøÂçVN%d Ó³Éä²»³É¹¦\n',t,k)
        fprintf('      ½Úµã%d Ó³Éä²»³É¹¦£¬Î»ÖÃÔ¼Êø²»Âú×ã\n',i)
        return
    end
   %% CPUÔ¼ÊøÉ¸Ñ¡ºòÑ¡½Úµã
    %  É¸Ñ¡disÖÐÂú×ãCPUÔ¼ÊøµÄÎïÀí½Úµã    
    dis(SN.NodeCPU(dis)<VN.NodeCPU(i1))=[];    
    
    %  Èç¹ûdisÎª¿Õ¼¯£¬Ôò½ÚµãÓ³ÉäÊ§°Ü£¬
    if isempty(dis)
       Suc=0;
       fprintf('t=%d£¬ÐéÄâÍøÂçVN%d Ó³Éä²»³É¹¦\n',t,k);
       fprintf('      ½Úµã%d Ó³Éä²»³É¹¦£¬CPUÔ¼Êø²»Âú×ã\n',i);
       return
    end
    %% 
    diss{i}=dis;%%ÐéÄâ½Úµãi1µÄÂú×ã¾àÀëÔ¼ÊøºÍCPUÔ¼ÊøµÄºòÑ¡ÎïÀí½Úµã¼¯ºÏ
end
%% Çó³öÈÎÒâÁ½µã¼ä×î¶ÌÂ·¾¶³¤¶È¾ØÕóD£¬ÓÃÓÚ¼ÆËãN(ns)

e=0.001;%³õÊ¼»¯

%%
%ÐéÄâ½ÚµãÓ³Éä
%¶ÔÐéÄâ½ÚµãºÍÎïÀí½ÚµãÅÅÐò,ÐéÄâ½Úµã°´ÐòºÅÅÅÐò£¬°´ºá×ø±ê´óÐ¡ÅÅÐò
%Ì°À·Ë¼Ïë£¬ÎïÀí½Úµã°´ÕÕCPU+All_bwÅÅÐò
%%%%%%%%%%%%%%%%%%%%%%%%%%%%%%%%%%%%%%%%%%
%Èç¹ûÓÐÂú×ãÌõ¼þµÄºòÑ¡ÎïÀí½Úµã¼¯ºÏ£¬Ôò½øÐÐÎïÀí½ÚµãÓ³Éä£¬·ñÔòVNÓ³ÉäÊ§°Ü
%% ++++++++++++ÔÚ´ËÍùÏÂÊÇ½ÚµãÓ³Éä·½·¨ÐÞ¸ÄÄÚÈÝ+++++++++++
%%
if isempty(dis)==0
    %Çó½ÚµãÁÚ±ßµÄ´ø¿íºÍ:EdgeBandWide000
    EdgeBandWide00=SN.EdgeBandWide;
    EdgeBandWide00(EdgeBandWide00==inf)=0;
    EdgeBandWide000=sum(EdgeBandWide00,2);

    OpSubNode=[];%OpSubNode:ÒÑÓ³ÉäÎïÀí½Úµã¼¯ºÏ³õÊ¼»¯
    EVNode=[];%ÐéÄâÁÚ½Ó½ÚµãÖÐÒÑÓ³Éä½Úµã¼¯ºÏ³õÊ¼»¯
    EmbSubNode=zeros(3,vn);%Ã¿¸öÐéÄâ½ÚµãÓ³ÉäµÄÎïÀí½ÚµãµÄÐòºÅºÍCPU£¬Õ¼ÓÃµÄCPU
    SubNodeCon=zeros(1,sn);%¸÷ÎïÀí½ÚµãÏûºÄµô¶àÉÙCPU
%%
    for i=1:vn   %´Ë´¦iÓÃÓÚÐéÄâÍøÃ¿¸ö½ÚµãµÄ¼ÆÊý
        
       VNeibNode=find(VN.AM(Vn_Node(1,i),:)==1);
        CanNodeN0=diss{i};%CanNodeN0Îª³õÊ¼µÄÐéÄâ½ÚµãiµÄºòÑ¡½ÚµãÐòºÅ¼¯ºÏ
    %CanNodeN£º¿ÉÓÃºòÑ¡½Úµã¼¯ºÏ
        CanNodeN=setdiff(CanNodeN0,OpSubNode);%CanNodeNÎªÅÅ³ýÒÑÓ³ÉäÎïÀí½ÚµãµÄÊ£ÓàºòÑ¡½ÚµãÐòºÅ¼¯ºÏ
        if isempty(CanNodeN)
            Suc=0;
            fprintf('t=%d£¬ÐéÄâÍøÂçVN%d Ó³Éä²»³É¹¦\n',t,k);
            fprintf('      ½Úµã%d Ó³Éä²»³É¹¦£¬ºòÑ¡½Úµã³åÍ»\n',i);
            return
        end
        clear CanNode   %ÕâÀïÓÃµ½clearÒòÎª²»ÓÃclearÖ®Ç°µÄ½ÚµãÐÅÏ¢»áÁô´æ£¬Í¬Ê±
        %%
    EVNode=intersect(VNeibNode,EmbSubNode(1,:));
        %% ¼ÆËãÃ¿Ò»¸öºòÑ¡ÎïÀí½ÚµãµÄÖØÒª¶È
         for j=1:length(CanNodeN) 
             CanNode(1,j)=CanNodeN(j);  %ÎïÀí½ÚµãÐòºÅ
             CanNode(2,j)=SN.NodeCPU(1,CanNodeN(j));%ÎïÀí½ÚµãCPU
             CanNode(3,j)=EdgeBandWide000(CanNodeN(j),1);%½ÚµãÁÚ±ßµÄ´ø¿íºÍ
             CanNode(4,j)=CanNode(2,j)*CanNode(3,j);%ÎïÀí½ÚµãÖØÒª¶È
             Nns=0;%ÖØÖÃ½ÚµãÁ¬½ÓÌøÊý²ÎÊý
             for j1=1:length(EVNode)%¼ÆËãÃ¿Ò»¸öºòÑ¡ÎïÀí½Úµãµ½ÒÑÓ³Éä½ÚµãµÄÌøÊýÖ®ºÍ£¬ÕÒµ½¾àÀëÒÑÓ³ÉäÎïÀí½Úµã×î½üµÄÎïÀí½Úµã
                 j2= EmbSubNode(1,:)==EVNode(j1);
                 Nns=Nns+Dh(CanNodeN(1,j),EmbSubNode(2,j2));                 
             end
             CanNode(5,j)=Nns+e;
             CanNode(6,j)=CanNode(4,j)/CanNode(5,j);
         end
        
         [p,q]=max(CanNode(6,:));%Ó³Éä½ÚµãµÄÎ»ÖÃ:q
        
       %% Ó³Éä½á¹û
          EmbSubNode(1,i)=Vn_Node(1,i);%µÚÒ»ÐÐ´ú±íÐéÄâ½ÚµãµÄÐòºÅ
          EmbSubNode(2,i)=CanNode(1,q);%µÚ¶þÐÐ´ú±íÓ³Éäµ½µ×²ã½ÚµãµÄÐòºÅ
          EmbSubNode(3,i)=SN.NodeCPU(1,EmbSubNode(2,i));%µÚÈýÐÐ´ú±íÓ³Éäµ½¶ÔÓ¦µ×²ã½ÚµãµÄCPU
          EmbSubNode(4,i)=VN.NodeCPU(1,Vn_Node(1,i));%µÚËÄÐÐ´ú±íÐéÄâ½ÚµãËùÐèµÄCPU
          SubNodeCon(CanNode(1,q))=VN.NodeCPU(1,Vn_Node(1,i));%¸÷ÎïÀí½ÚµãÏûºÄµô¶àÉÙCPU
          OpSubNode(i)=EmbSubNode(2,i);%µ±Ç°ÒÑÓ³ÉäµÄÎïÀí½Úµã        
    end
        
         EmbSubNode1=sortrows(EmbSubNode');%
         EmbSubNode=EmbSubNode1';
         %Vn_NodeµÚÒ»ÐÐÎª°´ÖØÒª¶ÈÅÅÐòºóµÄÐéÄâ½ÚµãÐòºÅ
         Suc=1;
      
    
    
end
