# Supplementary material for: Dynamic Virtual Network Reconfiguration Method for Hybrid Multiple Failures Based on Weighted Relative Entropy
Source: Entropy (Basel). 2018 Sep 15;20(9):711. doi: 10.3390/e20090711 (PMC7513238; doi:10.3390/e20090711)
Supplement: Supplementary file 1 [file entropy-20-00711-s001.zip › supplementary files/code/VNlinkRemap2.m]

function [Suc,SN,VN]=VNlinkRemap2(Faut,VNfcon,SN,VN,t)
%% ÐéÄâÍøÂçÖØ¹¹¡ª¡ªÐéÄâÍøÂç¸÷¹ÊÕÏÐéÄâÁ´Â·ÖØÓ³Éä
%ÊäÈë£ºFaut£¬¹ÊÕÏÐÅÏ¢
%     VNfcon£º¹ÊÕÏÐÅÏ¢
%     SN£¬ÎïÀíÍøÂç
%     VN£¬È«²¿ÐéÄâÍøÂç
%     t£¬µ±Ç°Ê±¼ä
%Êä³ö£ºSN£¬ÎïÀíÍøÂç£¨ÖØÓ³Éäºó×´Ì¬¸üÐÂ£©
%     VN£¬ÐéÄâÍøÂç£¨ÖØÓ³Éäºó×´Ì¬¸üÐÂ£©
%% ÖÐ¼ä×´Ì¬SNb1³õÊ¼»¯
SNb1=SN;
Suc=0;
 %% ¶ÔÃ¿Ò»¸öÖØÓ³ÉäµÄVN
%½¨Á¢¶ÔÃ¿Ò»¸öVNµÄÖØÓ³Éä·½°¸ºÍ¶ÔÓ¦µÄÎïÀíÍøÂç×ÊÔ´×´Ì¬
VNcan=VN(VNfcon(1,1));
 %% µ±Ç°VN¹ÊÕÏÐéÄâÁ´Â·ÐÅÏ¢
FAL3=Faut.fautlkVN1(:,Faut.fautlkint1(3,:)==VNfcon(1,1));%VN¹ÊÕÏÁ´Â·ÐÅÏ¢
FAL4=Faut.fautlkint1(4,Faut.fautlkint1(3,:)==VNfcon(1,1));%¹ÊÕÏÐéÄâÁ´Â·ÐòºÅ
%ÖØ¸´¹ÊÕÏÁ´Â·ÐÅÏ¢É¾³ý
[FAL2,i7]=unique(FAL4);
FAL1=FAL3(:,i7);    
n2=size(FAL2,2);
%% VNcanÖÐÏûºÄ´ø¿í¾ØÕó¸üÐÂVNcan.EdgeBandCon£¬È¥µôÁË¹ÊÕÏÁ´Â·µÄ´ø¿íÏûºÄ¾ØÕó
for i4=1:n2
    p4=cell2mat(FAL1(5,i4));
    i5=length(p4);    
    VNcan.EdgeBandCon(sub2ind(size(VNcan.EdgeBandCon),p4(1:i5-1),p4(2:i5)))=0;
    VNcan.EdgeBandCon(sub2ind(size(VNcan.EdgeBandCon),p4(2:i5),p4(1:i5-1)))=0;
end     
%% Á´Â·ÖØÓ³Éä
EdgeBandWide0=SN.EdgeBandWide;%¶ÔÃ¿Ò»¸öÐéÄâÍøÂçÁ´Â·´ø¿í¾ØÕó³õÊ¼»¯        
conEdgeBandWide=zeros(length(SN.NodeCPU),length(SN.NodeCPU));%¶ÔÃ¿Ò»¸öVNÏûºÄÁ´Â·´ø¿í¾ØÕó³õÊ¼»¯   
for i1=1:n2 %¶ÔÃ¿Ò»ÌõÐéÄâÁ´Â·
   %% Á´Â·ÖØÓ³ÉäµÄÔ´Ä¿µÄ½Úµã
    p1=cell2mat(FAL1(5,i1));%Á´Â·ÖØÓ³ÉäµÄÔ´Ä¿µÄÎïÀí½Úµã
    p2=cell2mat(FAL1(4,i1));%Á´Â·ÖØÓ³ÉäµÄÔ´Ä¿µÄÐéÄâ½Úµã
    s=p1(1);e=p1(end);%ÐéÄâ½ÚµãiÓ³ÉäÎïÀí½Úµãs£¬ÐéÄâ½ÚµãjÓ³ÉäÎïÀí½Úµãe
   %% Ñ°ÕÒ3Ìõ×î¶ÌÂ·¾¶
    % ¸ù¾ÝÊ£ÓàÁ´Â·´ø¿í¾ØÕó×ª»¯ÎªÁÚ½Ó¾ØÕó£¬ÔÙ×ª»¯ÎªÏ¡Êè¾ØÕó
    EdgeBandWide1=EdgeBandWide0;
    EdgeBandWide2=EdgeBandWide0;
    q=0;
    for m=1:3
    % ²½Öè1.¶Ôµ±Ç°ÐéÄâÁ´Â·£¬°ÑÊ£ÓàÁ´Â·´ø¿í¾ØÕóÖÐ²»Âú×ã´ø¿íÐèÇóµÄÁ´Â·ÖÃÎª0£¬Éú³É¹ý¶É¾ØÕóEdgeBandWide1
    %EdgeBandWide1(EdgeBandWide1<VNcan.EdgeBandWide(p2(1),p2(2)))=0;
    % ²½Öè2.¹ý¶É¾ØÕóEdgeBandWide1×ª»»Îª0-1ÁÚ½Ó¾ØÕó
    EdgeBandWide1(EdgeBandWide1>100)=0;
    EdgeBandWide1(EdgeBandWide1~=0)=1;
    % ²½Öè3.Éú³É¹ý¶É¾ØÕóEdgeBandWide1µÄÏ¡Êè¾ØÕóSpaA
    SpaA=sparse(EdgeBandWide1);
    %% Ñ°ÕÒ3Ìõ²»Ïà½»µÄÂ·¾¶
    % ¼ÆËãÁ½½Úµã¼ä×î¶ÌÂ·¾¶£¬dÎªsµ½eµÄÌøÊý£¬pÎªsµ½eÍ¾¾­µÄ½Úµã           
    [d3(m),p3]=graphshortestpath(SpaA,s,e); 
    if isinf(d3)==1
        break
    else
        q=q+1;
        d(m)=d3(m);
        p(m)={p3};
        i8=length(p3);
        EdgeBandWide1(sub2ind(size(EdgeBandWide1),p3(1:i8-1),p3(2:i8)))=0;%½«ÒÔÑ¡µÄÁ´Â·É¾³ý£¬±ÜÃâÖØ¸´
        EdgeBandWide1(sub2ind(size(EdgeBandWide1),p3(2:i8),p3(1:i8-1)))=0;
        for n=1:i8-1%Ñ°ÕÒÃ¿ÌõÎïÀíÂ·¾¶ÖÐ¿É³ÐÔØµÄ×î´ó´ø¿íÎª¶àÉÙ
            B(m,n)=EdgeBandWide2(p3(n),p3(n+1));
            Bm(1,m)=min(B(m));
        end
    end
    end
   %% ÅÐ¶ÏÁ´Â·Ó³ÉäÊÇ·ñ³É¹¦£¬           
    if isinf(d3(1))==1
      %%²»³É¹¦ÔòÊÍ·ÅÐéÄâÍøÂçÕ¼ÓÃ×ÊÔ´£¬¿ªÊ¼ÏÂÒ»¸öVNÖØÓ³Éä           
        fprintf('t=%d£¬ÐéÄâÍøÂçVN%d ÖØÓ³Éä²»³É¹¦\n',t,VNcan.nu) ;
        fprintf('      ÐéÄâÁ´Â·(%d ,%d) ÖØÓ³Éä²»³É¹¦£¬ÎÞ·¨ÕÒµ½ÖØÓ³ÉäÂ·¾¶\n',p2(1),p2(2));
      %% ¹ÊÕÏÐéÄâÍøÂç×ÊÔ´ÊÍ·Å
        SN=SNb1;
        SN.NodeCPU=SN.NodeCPU+VNcan.SubNodeCon;
        SN.EdgeBandWide=SN.EdgeBandWide+VNcan.EdgeBandCon;
        fprintf('t=%d,ÐéÄâÍøÂçVN%d Õ¼ÓÃÎïÀí×ÊÔ´ÊÍ·Å\n',t,VNcan.nu);     
        return
    end     
    if (sum(Bm(1,:))<VNcan.EdgeBandWide(p2(1),p2(2)))%Á´Â·Ó³ÉäÒò×ÊÔ´²»¹»¶øÊ§°Ü
         fprintf('t=%d£¬ÐéÄâÍøÂçVN%d ÖØÓ³Éä²»³É¹¦\n',t,VNcan.nu) ;
         fprintf('      ÐéÄâÁ´Â·(%d ,%d) ÖØÓ³Éä²»³É¹¦£¬Á´Â·´ø¿í²»¹»\n',p2(1),p2(2));
      %% ¹ÊÕÏÐéÄâÍøÂç×ÊÔ´ÊÍ·Å
        SN=SNb1;
        SN.NodeCPU=SN.NodeCPU+VNcan.SubNodeCon;
        SN.EdgeBandWide=SN.EdgeBandWide+VNcan.EdgeBandCon;
        fprintf('t=%d,ÐéÄâÍøÂçVN%d Õ¼ÓÃÎïÀí×ÊÔ´ÊÍ·Å\n',t,VNcan.nu);     
        return
    end     
    %% ³É¹¦¾Í¼ÌÐøÏÂÒ»²½Êý¾Ý´¦Àí£¬¸üÐÂ¸ÃÐéÄâÁ´Â·µÄÖØÓ³Éä·½°¸     
    %% ÐéÄâÁ´Â·Ó³ÉäµÄÎïÀíÂ·¾¶EmbSubLinkºÍÍ¾¾¶½ÚµãEmbSubLink_Node
    ln=FAL2(i1);%ÖØÓ³ÉäµÄ¹ÊÕÏÐéÄâÁ´Â·ÐòºÅ
    for i=1:q
        if i>1
            a=0;
            b=1;
        else
            a=1;
            b=0;
        end
            l=length(VNcan.EmbSubLink);
            % ½«·ÖÁÑ³öÀ´Â·¾¶¼Óµ½×îºó
            VNcan.EmbSubLink(1,a*ln+b*l+b)=d(i);%µÚÒ»ÐÐ´æ´¢¶ÔÓ¦ÎïÀíÂ·¾¶µÄÌøÊý
            VNcan.EmbSubLink(2,a*ln+b*l+b)=(Bm(1,i)/sum(Bm(1,:)))*VNcan.EdgeBandWide(p2(1),p2(2));%µÚ¶þÐÐ´æ´¢ÐéÄâÁ´Â·µÄ´ø¿íÐèÇó
            VNcan.EmbSubLink(3,a*ln+b*l+b)=d(i)*VNcan.EmbSubLink(2,a*ln+b*l+b);%µÚÈýÐÐ´æ´¢ÐéÄâÁ´Â·×ÜÏûºÄ´ø¿í
            g=cell2mat(p(i));
            VNcan.EmbSubLink_Node(1,a*ln+b*l+b)={p2};
            VNcan.EmbSubLink_Node(2,a*ln+b*l+b)={g};%µÚ¶þÐÐÎª¸÷ÐéÄâÁ´Â·Ó³ÉäÎïÀíÂ·¾¶¾­¹ýµÄµ×²ã½Úµã
            i2=length(g); 
            for i3=1:i2-1
                if g(i3)<g(i3+1)
                   SLinkno(i3)=(g(i3)-1)*100+g(i3+1);
                else SLinkno(i3)=(g(i3+1)-1)*100+g(i3);
                end
            end
            VNcan.EmbSubLink_Node(3,a*ln+b*l+b)={SLinkno};%¸÷ÐéÄâÁ´Â·Ó³ÉäÎïÀíÁ´Â·±àºÅ           
            clear SLinkno 
            %%Á´Â·ÏûºÄ´ø¿í¾ØÕóÀÛ¼Ó  
            conEdgeBandWide(sub2ind(size(conEdgeBandWide),g(1:i2-1),g(2:i2)))=conEdgeBandWide(sub2ind(size(conEdgeBandWide),g(1:i2-1),g(2:i2)))+VNcan.EmbSubLink(2,a*ln+b*l+b);
            conEdgeBandWide(sub2ind(size(conEdgeBandWide),g(2:i2),g(1:i2-1)))=conEdgeBandWide(sub2ind(size(conEdgeBandWide),g(2:i2),g(1:i2-1)))+VNcan.EmbSubLink(2,a*ln+b*l+b);
    end
   %% ¶ÔÃ¿ÌõÓ³Éä³É¹¦µÄÐéÄâÁ´Â·Õ¼ÓÃ¶ÔÓ¦µÄÎïÀíÁ´Â·´ø¿í£¬È»ºó½øÐÐÏÂÒ»ÌõÁ´Â·µÄÓ³Éä
    EdgeBandWide0=SN.EdgeBandWide-conEdgeBandWide;
end  
%% µ±Ç°ÐéÄâÍøÂçµÄÈ«²¿¹ÊÕÏÐéÄâÁ´Â·ÖØÓ³ÉäÍê±Ï
             
VNcan.EdgeBandCon=VNcan.EdgeBandCon+conEdgeBandWide;
%% VNÖØÓ³Éä³É¹¦ºóµÄÎïÀíÍøÂçÁ´Â·×ÊÔ´¸üÐÂ
SN.EdgeBandWide=SN.EdgeBandWide-conEdgeBandWide;
%%
VESNode=[];
for j2=1:length(VNcan.EmbSubLink_Node(2,:))
    VESNode=union(VESNode,cell2mat(VNcan.EmbSubLink_Node(2,j2)));            
end
VNcan.VESNode=VESNode;
VN(VNfcon(1,1))=VNcan;
fprintf('ÐéÄâÍøÂçVN%d ÖØÓ³Éä³É¹¦\n',VNcan.nu);
Suc=1;
      
