# Supplementary material for: Dynamic Virtual Network Reconfiguration Method for Hybrid Multiple Failures Based on Weighted Relative Entropy
Source: Entropy (Basel). 2018 Sep 15;20(9):711. doi: 10.3390/e20090711 (PMC7513238; doi:10.3390/e20090711)
Supplement: Supplementary file 1 [file entropy-20-00711-s001.zip › supplementary files/code/VNlinkRemap3.m]

function [Suc,SN,VN]=VNlinkRemap3(Faut,VNfcon,SN,VN,VNb,t)
%% ÐéÄâÍøÂçÖØ¹¹¡ª¡ªÐéÄâÍøÂç¸÷¹ÊÕÏÐéÄâÁ´Â·ÖØÓ³Éä
%ÊäÈë£ºFaut£¬¹ÊÕÏÐÅÏ¢
%     VNfcon£º¹ÊÕÏÐÅÏ¢
%     SN£¬ÎïÀíÍøÂç
%     VN£¬È«²¿ÐéÄâÍøÂç
%     t£¬µ±Ç°Ê±¼ä
%Êä³ö£ºSN£¬ÎïÀíÍøÂç£¨ÖØÓ³Éäºó×´Ì¬¸üÐÂ£©
%     VN£¬ÐéÄâÍøÂç£¨ÖØÓ³Éäºó×´Ì¬¸üÐÂ£©
%% ÖÐ¼ä×´Ì¬SNb1³õÊ¼»¯
SNb1=SN;
Suc=0;
 %% ¶ÔÃ¿Ò»¸öÖØÓ³ÉäµÄVN
%½¨Á¢¶ÔÃ¿Ò»¸öVNµÄÖØÓ³Éä·½°¸ºÍ¶ÔÓ¦µÄÎïÀíÍøÂç×ÊÔ´×´Ì¬
VNcan=VN(VNfcon(1,1));
 %% µ±Ç°VN¹ÊÕÏÐéÄâÁ´Â·ÐÅÏ¢
FAL3=Faut.fautlkVN1(:,Faut.fautlkint1(3,:)==VNfcon(1,1));%VN¹ÊÕÏÁ´Â·ÐÅÏ¢
FAL4=Faut.fautlkint1(4:5,Faut.fautlkint1(3,:)==VNfcon(1,1));%¹ÊÕÏÐéÄâÁ´Â·ÐòºÅ
%ÖØ¸´¹ÊÕÏÁ´Â·ÐÅÏ¢É¾³ý
[FAL2,i7]=unique(FAL4(1,:));
FAL2(2,:)=FAL4(2,i7);
FAL1=FAL3(:,i7);    
n2=size(FAL2,2);
%% VNcanÖÐÏûºÄ´ø¿í¾ØÕó¸üÐÂVNcan.EdgeBandCon£¬È¥µôÁË¹ÊÕÏÁ´Â·µÄ´ø¿íÏûºÄ¾ØÕó(½ÚµãÖØ¹¹Ê±£¬¾ØÕóÒÑ¸üÐÂ£©
%for i4=1:n2
   % p4=cell2mat(FAL1(5,i4));
    %i5=length(p4);    
   % VNcan.EdgeBandCon(sub2ind(size(VNcan.EdgeBandCon),p4(1:i5-1),p4(2:i5)))=0;
    %VNcan.EdgeBandCon(sub2ind(size(VNcan.EdgeBandCon),p4(2:i5),p4(1:i5-1)))=0;
%end     
%% Á´Â·ÖØÓ³Éä
EdgeBandWide0=SN.EdgeBandWide;%¶ÔÃ¿Ò»¸öÐéÄâÍøÂçÁ´Â·´ø¿í¾ØÕó³õÊ¼»¯        
conEdgeBandWide=zeros(length(SN.NodeCPU),length(SN.NodeCPU));%¶ÔÃ¿Ò»¸öVNÏûºÄÁ´Â·´ø¿í¾ØÕó³õÊ¼»¯   
for i1=1:n2 %¶ÔÃ¿Ò»ÌõÐéÄâÁ´Â·
   %% Á´Â·ÖØÓ³ÉäµÄÔ´Ä¿µÄ½Úµã
    p1=cell2mat(FAL1(5,i1));%Á´Â·ÖØÓ³ÉäµÄÔ´Ä¿µÄÎïÀí½Úµã
    p2=cell2mat(FAL1(4,i1));%Á´Â·ÖØÓ³ÉäµÄÔ´Ä¿µÄÐéÄâ½Úµã
    s=p1(1);e=p1(end);%ÐéÄâ½ÚµãiÓ³ÉäÎïÀí½Úµãs£¬ÐéÄâ½ÚµãjÓ³ÉäÎïÀí½Úµãe
   %%
    % ¸ù¾ÝÊ£ÓàÁ´Â·´ø¿í¾ØÕó×ª»¯ÎªÁÚ½Ó¾ØÕó£¬ÔÙ×ª»¯ÎªÏ¡Êè¾ØÕó
    EdgeBandWide1=EdgeBandWide0;
    % ²½Öè1.¶Ôµ±Ç°ÐéÄâÁ´Â·£¬°ÑÊ£ÓàÁ´Â·´ø¿í¾ØÕóÖÐ²»Âú×ã´ø¿íÐèÇóµÄÁ´Â·ÖÃÎª0£¬Éú³É¹ý¶É¾ØÕóEdgeBandWide1
    EdgeBandWide1(EdgeBandWide1<VNcan.EdgeBandWide(p2(1),p2(2)))=0;
    % ²½Öè2.¹ý¶É¾ØÕóEdgeBandWide1×ª»»Îª0-1ÁÚ½Ó¾ØÕó
    EdgeBandWide1(EdgeBandWide1>100)=0;
    EdgeBandWide1(EdgeBandWide1~=0)=1;
    % ²½Öè3.Éú³É¹ý¶É¾ØÕóEdgeBandWide1µÄÏ¡Êè¾ØÕóSpaA
    SpaA=sparse(EdgeBandWide1);
    % ¼ÆËãÁ½½Úµã¼ä×î¶ÌÂ·¾¶£¬dÎªsµ½eµÄÌøÊý£¬pÎªsµ½eÍ¾¾­µÄ½Úµã           
    [d3,p3]=graphshortestpath(SpaA,s,e);        
   %%
   %% ÅÐ¶ÏÁ´Â·Ó³ÉäÊÇ·ñ³É¹¦£¬           
    if isinf(d3)==1
      %%²»³É¹¦ÔòÊÍ·ÅÐéÄâÍøÂçÕ¼ÓÃ×ÊÔ´£¬¿ªÊ¼ÏÂÒ»¸öVNÖØÓ³Éä           
        fprintf('t=%d£¬ÐéÄâÍøÂçVN%d ÖØÓ³Éä²»³É¹¦\n',t,VNcan.nu) ;
        fprintf('      ÐéÄâÁ´Â·(%d ,%d) ÖØÓ³Éä²»³É¹¦£¬´ø¿íÔ¼Êø²»Âú×ã\n',p2(1),p2(2));
      %% ¹ÊÕÏÐéÄâÍøÂç×ÊÔ´ÊÍ·Å
        SN=SNb1;
        VN=VNb;
        SN.NodeCPU=SN.NodeCPU+VNcan.SubNodeCon;
        SN.EdgeBandWide=SN.EdgeBandWide+VNcan.EdgeBandCon;
        fprintf('t=%d,ÐéÄâÍøÂçVN%d Õ¼ÓÃÎïÀí×ÊÔ´ÊÍ·Å\n',t,VNcan.nu);     
        return
    end
    %% ³É¹¦¾Í¼ÌÐøÏÂÒ»²½Êý¾Ý´¦Àí£¬¸üÐÂ¸ÃÐéÄâÁ´Â·µÄÖØÓ³Éä·½°¸     
    %% ÐéÄâÁ´Â·Ó³ÉäµÄÎïÀíÂ·¾¶EmbSubLinkºÍÍ¾¾¶½ÚµãEmbSubLink_Node
    ln=FAL2(1,i1);%ÖØÓ³ÉäµÄ¹ÊÕÏÐéÄâÁ´Â·ÐòºÅ
    % VNcanÐéÄâÁ´Â·ÖØÓ³ÉäºóµÄÊý¾Ý´æ´¢
    VNcan.EmbSubLink(1,ln)=d3;%µÚÒ»ÐÐ´æ´¢¶ÔÓ¦ÎïÀíÂ·¾¶µÄÌøÊý
    VNcan.EmbSubLink(2,ln)=VNcan.EdgeBandWide(p2(1),p2(2));%µÚ¶þÐÐ´æ´¢ÐéÄâÁ´Â·µÄ´ø¿íÐèÇó
    VNcan.EmbSubLink(3,ln)=d3*VNcan.EmbSubLink(2,ln);%µÚÈýÐÐ´æ´¢ÐéÄâÁ´Â·×ÜÏûºÄ´ø¿í
    %%%VN.EmbSubLink_NodeµÚÒ»ÐÐÄÚÈÝ²»±ä             
    VNcan.EmbSubLink_Node(2,ln)={p3};%µÚ¶þÐÐÎª¸÷ÐéÄâÁ´Â·Ó³ÉäÎïÀíÂ·¾¶¾­¹ýµÄµ×²ã½Úµã
    i2=length(p3); 
    for i3=1:i2-1
        if p3(i3)<p3(i3+1)
           SLinkno(i3)=(p3(i3)-1)*100+p3(i3+1);
        else SLinkno(i3)=(p3(i3+1)-1)*100+p3(i3);
        end
    end
    VNcan.EmbSubLink_Node(3,ln)={SLinkno};%¸÷ÐéÄâÁ´Â·Ó³ÉäÎïÀíÁ´Â·±àºÅ           
    clear SLinkno 
    %%Á´Â·ÏûºÄ´ø¿í¾ØÕóÀÛ¼Ó  
    conEdgeBandWide(sub2ind(size(conEdgeBandWide),p3(1:i2-1),p3(2:i2)))=conEdgeBandWide(sub2ind(size(conEdgeBandWide),p3(1:i2-1),p3(2:i2)))+VNcan.EmbSubLink(2,ln);
    conEdgeBandWide(sub2ind(size(conEdgeBandWide),p3(2:i2),p3(1:i2-1)))=conEdgeBandWide(sub2ind(size(conEdgeBandWide),p3(2:i2),p3(1:i2-1)))+VNcan.EmbSubLink(2,ln);

   %% ¶ÔÃ¿ÌõÓ³Éä³É¹¦µÄÐéÄâÁ´Â·Õ¼ÓÃ¶ÔÓ¦µÄÎïÀíÁ´Â·´ø¿í£¬È»ºó½øÐÐÏÂÒ»ÌõÁ´Â·µÄÓ³Éä
    EdgeBandWide0=SN.EdgeBandWide-conEdgeBandWide;
end  
%% µ±Ç°ÐéÄâÍøÂçµÄÈ«²¿¹ÊÕÏÐéÄâÁ´Â·ÖØÓ³ÉäÍê±Ï
             
VNcan.EdgeBandCon=VNcan.EdgeBandCon+conEdgeBandWide;
VNcan.cost=sum(VNcan.NodeCPU)+sum(VNcan.EmbSubLink(3,:));%¿ªÏú¸üÐÂ
%% VNÖØÓ³Éä³É¹¦ºóµÄÎïÀíÍøÂçÁ´Â·×ÊÔ´¸üÐÂ
SN.EdgeBandWide=SN.EdgeBandWide-conEdgeBandWide;
%%
VESNode=[];
for j2=1:length(VNcan.EmbSubLink_Node(2,:))
    VESNode=union(VESNode,cell2mat(VNcan.EmbSubLink_Node(2,j2)));            
end
VNcan.VESNode=VESNode;
VN(VNfcon(1,1))=VNcan;
fprintf('ÐéÄâÍøÂçVN%d ÖØÓ³Éä³É¹¦\n',VNcan.nu);
Suc=1;
      
