# Supplementary material for: Dynamic Virtual Network Reconfiguration Method for Hybrid Multiple Failures Based on Weighted Relative Entropy
Source: Entropy (Basel). 2018 Sep 15;20(9):711. doi: 10.3390/e20090711 (PMC7513238; doi:10.3390/e20090711)
Supplement: Supplementary file 1 [file entropy-20-00711-s001.zip › supplementary files/code/VNnodeRemap.m]

function [Suc,SN,VN,lnu,Nnu]=VNnodeRemap(Faut,VNfcon,SN,VN,t,R,lnu,Nnu)
%% ÐéÄâÍøÂçÖØ¹¹¡ª¡ªÐéÄâÍøÂç¸÷¹ÊÕÏÐéÄâ½ÚµãÓëÁ´Â·Ç¨ÒÆºÍÖØÓ³Éä
%ÊäÈë£ºFaut£¬¹ÊÕÏÐÅÏ¢
%     VNfcon£º¹ÊÕÏÐÅÏ¢
%     SN£¬ÎïÀíÍøÂç
%     VN£¬È«²¿ÐéÄâÍøÂç
%     t£¬µ±Ç°Ê±¼ä
%Êä³ö£ºSN£¬ÎïÀíÍøÂç£¨ÖØÓ³Éäºó×´Ì¬¸üÐÂ£©
%     VN£¬ÐéÄâÍøÂç£¨ÖØÓ³Éäºó×´Ì¬¸üÐÂ£©
%% ³õÊ¼×´Ì¬SNb1³õÊ¼»¯
VNb=VN;
SNb=SN;
Suc=0;
m=0;
 %% ½øÐÐÖØÓ³ÉäµÄVN£ºVNcan1
VNcan1=VN(VNfcon(1,1));
%VNcan1ÖÐÐèÒªÖØÓ³ÉäµÄÐéÄâ½ÚµãVnode
Vnode=Faut.fautndint1(4,Faut.fautndint1(3,:)==VNcan1.nu);
%% ¹ÊÕÏÐéÄâÁ´Â·×ÊÔ´ÊÍ·Å
%ÊÍ·Å´ø¿í×ÊÔ´µÄÐéÄâÁ´Â·Í¬Ê±ÊÇ´ýÖØÓ³ÉäÐéÄâÁ´Â·ReVlink
 %% µ±Ç°VN¹ÊÕÏÐéÄâÁ´Â·ÐÅÏ¢
FAL3=Faut.fautlkVN1(:,Faut.fautlkint1(3,:)==VNfcon(1,1));%VN¹ÊÕÏÁ´Â·ÐÅÏ¢
FAL4=Faut.fautlkint1(4:5,Faut.fautlkint1(3,:)==VNfcon(1,1));%¹ÊÕÏÐéÄâÁ´Â·ÐòºÅ
%ÖØ¸´¹ÊÕÏÁ´Â·ÐÅÏ¢É¾³ý
[FAL2,i7]=unique(FAL4(1,:));
FAL2(2,:)=FAL4(2,i7);
FAL1=FAL3(:,i7);    
n2=size(FAL2,2);
%% VNcan1ÖÐÏûºÄ´ø¿í¾ØÕó¸üÐÂVNcan1.EdgeBandCon£¬È¥µôÁË¹ÊÕÏÁ´Â·µÄ´ø¿íÏûºÄ¾ØÕó
for i4=1:n2
    p4=cell2mat(FAL1(5,i4));
    i5=length(p4);
    VNcan1.EdgeBandCon(sub2ind(size(VNcan1.EdgeBandCon),p4(1:i5-1),p4(2:i5)))=VNcan1.EdgeBandCon(sub2ind(size(VNcan1.EdgeBandCon),p4(1:i5-1),p4(2:i5)))-FAL2(2,i4);
    VNcan1.EdgeBandCon(sub2ind(size(VNcan1.EdgeBandCon),p4(2:i5),p4(1:i5-1)))=VNcan1.EdgeBandCon(sub2ind(size(VNcan1.EdgeBandCon),p4(2:i5),p4(1:i5-1)))-FAL2(2,i4);
end
VNcan1.SubNodeCon(VNcan1.EmbSubNode(2,Vnode))=0;
%% ¹ÊÕÏÐéÄâ½ÚµãÖØÓ³Éä
%% ¹ÊÕÏÐéÄâ½ÚµãµÄÐéÄâÁÚ±ß
ReVlink(1,:)=find(cellfun(@(x)ismember(Vnode,x),VNcan1.EmbSubLink_Node(1,:)));%µÚÒ»ÐÐÐéÄâÁ´Â·ÐòºÅ
ReVlink(2:4,:)=VNcan1.EmbSubLink(:,ReVlink(1,:));%µÚ¶þÐÐÐéÄâÁ´Â·ÌøÊý£¬µÚÈýÐÐÐéÄâÁ´Â·´ø¿í£¬µÚËÄÐÐÊµ¼ÊÏûºÄ´ø¿í

%% ºòÑ¡½ÚµãÑ¡È¡
%% ÎïÀíÎ»ÖÃÔ¼ÊøÉ¸Ñ¡
%·½ÐÎÇøÓòÉ¸Ñ¡
dis=find((SN.Sxy(2,:)>=(VNcan1.Sxy(2,Vnode)-R))&(SN.Sxy(2,:)<=(VNcan1.Sxy(2,Vnode)+R))&(SN.Sxy(3,:)>=(VNcan1.Sxy(3,Vnode)-R))&(SN.Sxy(3,:)<=(VNcan1.Sxy(3,Vnode)+R)));
%Ô²ÐÎÇøÓòÉ¸Ñ¡
dd=(SN.Sxy(2,dis)-VNcan1.Sxy(2,Vnode)).^2+(SN.Sxy(3,dis)-VNcan1.Sxy(3,Vnode)).^2;    
dis(dd>R^2)=[];    
    
if isempty(dis)
    Suc=0;
    VN=VNb;%%ÍøÂç»Ö¸´³õÊ¼×´Ì¬
    SN=SNb;
    SN.NodeCPU=SN.NodeCPU+VNcan1.SubNodeCon;
    SN.EdgeBandWide=SN.EdgeBandWide+VNcan1.EdgeBandCon;%ÊÍ·Å¹ÊÕÏÐéÄâÍøÂçµÄ×ÊÔ´
    Nnu=Nnu+1;
    fprintf('ÐéÄâÍøÂçVN%d µÄ½ÚµãVnode%d ÖØÓ³Éä²»³É¹¦,Î»ÖÃÔ¼Êø²»Âú×ã\n',VNcan1.nu,Vnode)   
    return
end
%% CPUÔ¼ÊøÉ¸Ñ¡ºòÑ¡½Úµã
%  É¸Ñ¡disÖÐÂú×ãCPUÔ¼ÊøµÄÎïÀí½Úµã    
dis(SN.NodeCPU(dis)<VNcan1.NodeCPU(Vnode))=[];    
    %SN.NodeCPU(VN.EmbSubNode(2,Vnode))
%  Èç¹ûdisÎª¿Õ¼¯£¬Ôò½ÚµãÓ³ÉäÊ§°Ü£¬
if isempty(dis)
    Suc=0;
    VN=VNb;%%ÍøÂç»Ö¸´³õÊ¼×´Ì¬
    SN=SNb;
    SN.NodeCPU=SN.NodeCPU+VNcan1.SubNodeCon;
    SN.EdgeBandWide=SN.EdgeBandWide+VNcan1.EdgeBandCon;%ÊÍ·Å¹ÊÕÏÐéÄâÍøÂçµÄ×ÊÔ´
    Nnu=Nnu+1;
    fprintf('ÐéÄâÍøÂçVN%d µÄ½ÚµãVnode%d ÖØÓ³Éä²»³É¹¦£¬CPUÔ¼Êø²»Âú×ã\n',VNcan1.nu,Vnode);  
    return
end
%% ÖØÓ³ÉäÎïÀí½ÚµãÏÞÖÆ£¬ºòÑ¡ÖØÓ³ÉäÎïÀí½Úµã¼¯ºÏCanNodeN
CanNodeN=setdiff(dis,VNcan1.EmbSubNode(2,:));%ÅÅ³ýÔ­VNÓ³ÉäµÄÎïÀí½ÚµãµÄºòÑ¡ÎïÀí½Úµã¼¯ºÏ
%% ¼ÆËãºòÑ¡ÎïÀí½ÚµãµÄÊÊÓ¦¶È
if isempty(CanNodeN)==0%Èç¹ûÓÐ¿ÉÇ¨ÒÆµÄºòÑ¡ÎïÀí½Úµã
    %Çó¸÷ÎïÀí½ÚµãÁÚ±ßµÄ´ø¿íºÍ:EdgeBandWide000
    EdgeBandWide00=SN.EdgeBandWide;
    EdgeBandWide00(EdgeBandWide00==inf)=0;
    EdgeBandWide000=sum(EdgeBandWide00,2);
    
    %% ÐéÄâÍøÂçÖÐÐèÒªÖØÓ³ÉäÐéÄâ½ÚµãµÄÁÚ¾ÓÐéÄâ½ÚµãÓ³ÉäµÄÎïÀí½Úµã¼¯ºÏ
    VNeibNode(1,:)=ReVlink(1,:);%µÚÒ»ÐÐÎªÐèÒªÖØÓ³ÉäÐéÄâÁ´Â·µÄÐòºÅ
    for i=1:length(VNeibNode)
        p1=cell2mat(VNcan1.EmbSubLink_Node(1,VNeibNode(1,i)));
        p5=p1(1);
        a=length(p1);
        if (abs(p5-Vnode)==0)
            p5=p1(a);
        end
        VNeibNode(2,i)=p5;%µÚ¶þÐÐÎªÐéÄâÁÚ¾Ó½Úµã
        VNeibNode(3,i)=VNcan1.EmbSubNode(2,p5);%µÚÈýÐÐÎªÓ³ÉäµÄÎïÀí½Úµã
        VNeibNode(4,i)=ReVlink(3,i);%µÚËÄÐÐÎªÐéÄâÁ´Â·´ø¿íÐèÇó
    end
    %% ½¨Á¢¶ÔÃ¿Ò»¸öºòÑ¡ÎïÀí½ÚµãµÄÖØÓ³Éä·½°¸ºÍ¶ÔÓ¦µÄÎïÀíÍøÂç×ÊÔ´×´Ì¬
    VNcan(1:length(CanNodeN))=VNcan1;
    SNcan(1:length(CanNodeN))=struct('EdgeBandWide',{SN.EdgeBandWide});    
    %% ¶ÔÃ¿Ò»¸öºòÑ¡ÎïÀí½Úµã
    CanNode(1,:)=CanNodeN;  %ÎïÀí½ÚµãÐòºÅ
    CanNode(2,:)=SN.NodeCPU(CanNodeN);%ÎïÀí½ÚµãCPU
    CanNode(3,:)=EdgeBandWide000(CanNodeN);%½ÚµãÁÚ±ßµÄ´ø¿íºÍ
    CanNode(4,:)=CanNode(2,:).*CanNode(3,:);%ÎïÀí½ÚµãÖØÒª¶È
    for j=1:length(CanNodeN)    
         Nns=0;%ÖØÖÃ½ÚµãÁ¬½ÓÌøÊý²ÎÊý
        %% Á´Â·ÖØÓ³Éä
        EdgeBandWide0=SN.EdgeBandWide;%¶ÔÃ¿Ò»¸öºòÑ¡½ÚµãÁ´Â·´ø¿í¾ØÕó³õÊ¼»¯        
        conEdgeBandWide=zeros(length(SN.NodeCPU),length(SN.NodeCPU));%¶ÔÃ¿Ò»¸öºòÑ¡½ÚµãÏûºÄÁ´Â·´ø¿í¾ØÕó³õÊ¼»¯
        for j1=1:length(VNeibNode(1,:))   %¶ÔÃ¿Ò»ÌõÐéÄâÁ´Â·            
            %Ô´ÐéÄâ½ÚµãVnode£¬Ä¿±êÐéÄâ½Úµã
           %1.¶Ôµ±Ç°ÐéÄâÁ´Â·£¬°ÑÊ£ÓàÁ´Â·´ø¿í¾ØÕóÖÐ²»Âú×ã´ø¿íÐèÇóµÄÁ´Â·ÖÃÎª0£¬Éú³É¹ý¶É¾ØÕóEdgeBandWide1
            EdgeBandWide1=EdgeBandWide0;
            EdgeBandWide1(EdgeBandWide1<VNeibNode(4,j1))=0;
            % ²½Öè2.¹ý¶É¾ØÕóEdgeBandWide1×ª»»Îª0-1ÁÚ½Ó¾ØÕó
            EdgeBandWide1(EdgeBandWide1>100)=0;
            EdgeBandWide1(EdgeBandWide1~=0)=1;
            % ²½Öè3.Éú³É¹ý¶É¾ØÕóEdgeBandWide1µÄÏ¡Êè¾ØÕóSpaA
            SpaA=sparse(EdgeBandWide1);
            %sÎªÐéÄâ½ÚµãÖØÓ³ÉäµÄÎïÀí½Úµã    eÎªµ±Ç°ÁÚ¾ÓÐéÄâ½ÚµãÖØÓ³ÉäµÄÎïÀí½Úµã     
            s=CanNodeN(1,j);e=VNeibNode(3,j1);
            %  ¼ÆËãÁ½½Úµã¼ä×î¶ÌÂ·¾¶£¬dÎªsµ½eµÄÌøÊý£¬pÎªsµ½eÍ¾¾­µÄ½Úµã            
            [d,p]=graphshortestpath(SpaA,s,e);     
             %% ÅÐ¶ÏÁ´Â·Ó³ÉäÊÇ·ñ³É¹¦£¬Èç¹û³É¹¦¾Í¼ÌÐøÏÂÒ»²½Êý¾Ý´¦Àí£¬²»³É¹¦Ôò¿ªÊ¼ÏÂÒ»¸öVNÓ³Éä
             if isinf(d)==1 
                 m=m+1;
                 CanNode(5,j)=0;
                 CanNode(6,j)=0;
                 fprintf('ÐéÄâÍøÂçVN%dµÄ±¸Ñ¡·½°¸%dÎÞÐ§\n',VNcan1.nu,j); 
                 break
             end
            %% Èç¹ûÓ³Éä³É¹¦£¬¸üÐÂ¸ÃÐéÄâÁ´Â·µÄÖØÓ³Éä·½°¸
             %% ÐéÄâÁ´Â·Ó³ÉäµÄÎïÀíÂ·¾¶EmbSubLinkºÍÍ¾¾¶½ÚµãEmbSubLink_Node
             VNcan(j).EmbSubLink(1,VNeibNode(1,j1))=d;%µÚÒ»ÐÐ´æ´¢¶ÔÓ¦ÎïÀíÂ·¾¶µÄÌøÊý
             VNcan(j).EmbSubLink(2,VNeibNode(1,j1))=VNeibNode(4,j1);%µÚ¶þÐÐ´æ´¢ÐéÄâÁ´Â·µÄ´ø¿íÐèÇó
             VNcan(j).EmbSubLink(3,VNeibNode(1,j1))=d*VNeibNode(4,j1);%µÚÈýÐÐ´æ´¢ÐéÄâÁ´Â·×ÜÏûºÄ´ø¿í
             %%%VN.EmbSubLink_NodeµÚÒ»ÐÐÄÚÈÝ²»±ä
             VNcan(j).EmbSubLink_Node(2,VNeibNode(1,j1))={p};%µÚ¶þÐÐ¸÷ÐéÄâÁ´Â·Ó³ÉäÎïÀíÂ·¾¶¾­¹ýµÄµ×²ã½Úµã
             %%Á´Â·ÏûºÄ´ø¿í¾ØÕó             
             i2=length(p);    
             conEdgeBandWide(sub2ind(size(conEdgeBandWide),p(1:i2-1),p(2:i2)))=conEdgeBandWide(sub2ind(size(conEdgeBandWide),p(1:i2-1),p(2:i2)))+VNeibNode(4,j1);
             conEdgeBandWide(sub2ind(size(conEdgeBandWide),p(2:i2),p(1:i2-1)))=conEdgeBandWide(sub2ind(size(conEdgeBandWide),p(2:i2),p(1:i2-1)))+VNeibNode(4,j1);
             EdgeBandWide0=SN.EdgeBandWide-conEdgeBandWide;
             %½ÚµãÁ¬½ÓÌøÊý²ÎÊý   
             Nns=Nns+d;     
        end
        if isinf(d)~=1              
           VNcan(j).EdgeBandCon=VNcan(j).EdgeBandCon+conEdgeBandWide;
          %% ¶Ô¸ÃºòÑ¡ÎïÀí½ÚµãµÄÐéÄâÁ´Â·È«²¿Ó³Éä³É¹¦ºóµÄÎïÀíÍøÂçÁ´Â·×ÊÔ´¸üÐÂ
           SNcan(j).EdgeBandWide=SNcan(j).EdgeBandWide-conEdgeBandWide;
          %%
           VESNode=[];
           for j2=1:length(VNcan(j).EmbSubLink_Node(2,:))
               VESNode=union(VESNode,cell2mat(VNcan(j).EmbSubLink_Node(2,j2)));            
           end
           VNcan(j).VESNode=VESNode;
        %%     
           CanNode(5,j)=Nns;
           CanNode(6,j)=CanNode(4,j)./CanNode(5,j);         
        end   

    end
    if (m-j==0)
        VN=VNb;%%ÍøÂç»Ö¸´³õÊ¼×´Ì¬
        SN=SNb;
        SN.NodeCPU=SN.NodeCPU+VNcan1.SubNodeCon;
        SN.EdgeBandWide=SN.EdgeBandWide+VNcan1.EdgeBandCon;%ÊÍ·Å¹ÊÕÏÐéÄâÍøÂçµÄ×ÊÔ´
        Nnu=Nnu+1;
        fprintf('ÐéÄâÍøÂçVN%d µÄ½ÚµãVnode%d ÖØÓ³Éä²»³É¹¦£¬ÎÞ¿ÉÓÃ±¸Ñ¡½Úµã\n',VNfcon(1,1),Vnode);  
        return
    end
   

%%
    [p,q]=max(CanNode(6,:));
    VNcan1=VNcan(q);
   %% Á´Â·ÖØÓ³Éä¸üÐÂEmbSubLink_Node
     for j2=1:length(VNeibNode(1,:))   %¶ÔÃ¿Ò»ÌõÐéÄâÁ´Â·  
         p3=cell2mat(VNcan1.EmbSubLink_Node(2,VNeibNode(1,j2)));
         i2=length(p3); 
         for i3=1:i2-1
             if p3(i3)<p3(i3+1)
                SLinkno(i3)=(p3(i3)-1)*100+p3(i3+1);
             else SLinkno(i3)=(p3(i3+1)-1)*100+p3(i3);
             end
         end
         VNcan1.EmbSubLink_Node(3,VNeibNode(1,j2))={SLinkno};
         clear SLinkno 
     end
    %% ½ÚµãÖØÓ³Éä½á¹û   
    VNcan1.EmbSubNode(2,Vnode)=CanNode(1,q);%µÚ¶þÐÐ´ú±íÓ³Éäµ½µ×²ã½ÚµãµÄÐòºÅ
    VNcan1.EmbSubNode(3,Vnode)=SN.NodeCPU(1,CanNode(1,q));%µÚÈýÐÐ´ú±íÓ³Éäµ½¶ÔÓ¦µ×²ã½ÚµãµÄCPU
    VNcan1.EmbSubNode(4,Vnode)=VNcan1.NodeCPU(Vnode);%µÚËÄÐÐ´ú±íÐéÄâ½ÚµãËùÐèµÄCPU
    VNcan1.SubNodeCon(VNcan1.EmbSubNode(2,Vnode))=VNcan1.NodeCPU(Vnode);%½ÚµãÏûºÄ¾ØÕó¸üÐÂ
    VNcan1.cost=sum(VNcan1.NodeCPU)+sum(VNcan1.EmbSubLink(3,:));%¿ªÏú¸üÐÂ
    %% ÐéÄâ½ÚµãÖØÓ³ÉäºóÎïÀíÍøÂç½Úµã×ÊÔ´¸üÐÂ
    SN.EdgeBandWide=SNcan(q).EdgeBandWide;
    SN.NodeCPU(CanNode(1,q))=SN.NodeCPU(CanNode(1,q))-VNcan1.NodeCPU(Vnode);    
    %%   
    fprintf('ÐéÄâÍøÂçVN%d µÄÐéÄâ½Úµã%d ÖØÓ³Éä³É¹¦\n',VNcan1.nu,Vnode);
    Suc=1;
end 
if isempty(CanNodeN)~=0
    VN=VNb;%%ÍøÂç»Ö¸´³õÊ¼×´Ì¬
    SN=SNb;
    SN.NodeCPU=SN.NodeCPU+VNcan1.SubNodeCon;
    SN.EdgeBandWide=SN.EdgeBandWide+VNcan1.EdgeBandCon;%ÊÍ·Å¹ÊÕÏÐéÄâÍøÂçµÄ×ÊÔ´
    Nnu=Nnu+1;
    fprintf('ÐéÄâÍøÂçVN%d µÄ½ÚµãVnode%d ÖØÓ³Éä²»³É¹¦£¬ÎÞ¿ÉÓÃ±¸Ñ¡½Úµã\n',VNfcon(1,1),Vnode);  
    return

%% ¹ÊÕÏÐÅÏ¢¸üÐÂ£¬¹ÊÕÏÐéÄâ½Úµã¼°ÐéÄâÁÚ±ßÖØÓ³Éä³É¹¦£¬¿ªÊ¼Ê£ÓàÐéÄâÁ´Â·ÖØÓ³Éä
else
    [p,n]=setdiff(FAL2(1,:),ReVlink(1,:));%Ê£Óà¹ÊÕÏÐéÄâÁ´Â·ÐòºÅ
    if isempty(n)~=0
         VN(VNfcon(1,1))=VNcan1;
         fprintf('ÐéÄâÍøÂçVN%d ÖØÓ³Éä³É¹¦,ÎÞÆäÓà¾­¹ý¸ÃÎïÀí½ÚµãµÄÆäÓàÐéÄâÁ´Â·\n',VNcan1.nu);
         Suc=1;
    else
         Faut1.fautlkVN1=FAL1(:,n);
         fautlkint1=Faut.fautlkint1(:,Faut.fautlkint1(3,:)==VNfcon(1,1));%¹ÊÕÏÐéÄâÁ´Â·ÐòºÅ
         [p,n1]=setdiff(fautlkint1(4,:),ReVlink(1,:));
         Faut1.fautlkint1=fautlkint1(:,n1);
         VN(VNfcon(1,1))=VNcan1;
         [Suc,SN,VN]=VNlinkRemap3(Faut1,VNfcon,SN,VN,VNb,t);%Á´Â·ÖØÓ³Éä¹ý³Ì
         if Suc==0
            lnu=lnu+1;
            return
         end 
    end   
end
