# Supplementary material for: Dynamic Virtual Network Reconfiguration Method for Hybrid Multiple Failures Based on Weighted Relative Entropy
Source: Entropy (Basel). 2018 Sep 15;20(9):711. doi: 10.3390/e20090711 (PMC7513238; doi:10.3390/e20090711)
Supplement: Supplementary file 1 [file entropy-20-00711-s001.zip › supplementary files/code/VNRemap2.asv]

function [Psuc,SN,VN,occ,SuccVN,occl,lnu,Nnu]=VNRemap2(Faut,VNfcon,SN,VN,t,R,occ,SuccVN,occl,lnu,Nnu)
%% ÐéÄâÍøÂçÖØ¹¹
%ÊäÈë£ºFaut£¬¹ÊÕÏÐÅÏ¢
%     VNfcon£º¹ÊÕÏÐÅÏ¢
%     SN£¬ÎïÀíÍøÂç
%     VN£¬È«²¿ÐéÄâÍøÂç
%     t£¬µ±Ç°Ê±¼ä
%Êä³ö£ºSN£¬ÎïÀíÍøÂç£¨ÖØÓ³Éäºó×´Ì¬¸üÐÂ£©
%     VN£¬ÐéÄâÍøÂç£¨ÖØÓ³Éäºó×´Ì¬¸üÐÂ£©
%     Psuc£¬ÖØ¹¹³É¹¦ÂÊ
%% ³õÊ¼×´Ì¬±£´æ
VNb=VN;
SNb=SN;
VNRSuc=0;
h=0;
k=0;
%%
%% µÚÒ»²½£¬¹ÊÕÏÐéÄâÁ´Â·Õ¼ÓÃ×ÊÔ´È«²¿ÊÍ·Å
Slink=Faut.fautlkVN1(5,:);%ÊÍ·Å´ø¿í×ÊÔ´µÄÎïÀíÁ´Â·
%ÊÍ·ÅÁ´Â·´ø¿í¼ÇÂ¼¾ØÕó
ReEdgeBandWide=zeros(length(SN.NodeCPU),length(SN.NodeCPU));
for i1=1:length(Slink)
    p=cell2mat(Slink(i1));
    i2=length(p);
    g=p(1:i2-1);
    o=p(2:i2);
    h=0;
    for i5=1:i1-1
        k=0;
        q=cell2mat(Slink(i5));
        c=setdiff(p,q);%ÎïÀíÂ·¾¶ÊÇ·ñÏàÍ¬
        if(c)
            k=1;
        end
        d=Faut.fautlkint1(3,i1)-Faut.fautlkint1(3,i5);%ÐéÄâÍøÂçÐòºÅÊÇ·ñÏàÍ¬
        f=Faut.fautlkint1(4,i1)-Faut.fautlkint1(4,i5);%ÐéÄâÁ´Â·ÐòºÅÊÇ·ñÏàÍ¬
        if(k||d||abs(f))
               h=h+1;
        end
    end
    if(~(i1-1-h))
       ReEdgeBandWide(sub2ind(size(ReEdgeBandWide),p(1:i2-1),p(2:i2)))=ReEdgeBandWide(sub2ind(size(ReEdgeBandWide),p(1:i2-1),p(2:i2)))+Faut.fautlkint1(5,i1);
       ReEdgeBandWide(sub2ind(size(ReEdgeBandWide),p(2:i2),p(1:i2-1)))=ReEdgeBandWide(sub2ind(size(ReEdgeBandWide),p(2:i2),p(1:i2-1)))+Faut.fautlkint1(5,i1);
    end
end                                       
%È«²¿¹ÊÕÏÐéÄâÁ´Â·´ø¿í×ÊÔ´ÊÍ·Å
SN.EdgeBandWide=SN.EdgeBandWide+ReEdgeBandWide;
clear c;
%%
%% µÚ¶þ²½£º¹ÊÕÏÎïÀíÁ´Â·×ÊÔ´ÖÃ0
netlinkfaut=unique(Faut.fautlkint1(2,:));
b=rem(netlinkfaut,100);
for i=1:length(b)
    if (b(i))
        a(i)=(netlinkfaut(i)-b(i))/100;
        c(i)=(b(i)-1)*100+a(i)+1;
    else
        c(i)=9900+(netlinkfaut(i)/100);
    end
end
netlinkfaut=[netlinkfaut c];
SN.EdgeBandWide(netlinkfaut)=0;
%% µÚÈý²½£º¹ÊÕÏÖØÓ³Éä
%ÅÐ¶Ï¹ÊÕÏVN×éÖÐÊÇ·ñÓÐVNÓÐ½Úµã¹ÊÕÏ
if isempty(Faut.fautndint1)==0
    %% ¹ÊÕÏVN×éÖÐÓÐVNÓÐ½Úµã¹ÊÕÏ
    n1=size(VNfcon,2);
    for i3=1:n1
        % ¶ÔÃ¿Ò»¸ö¹ÊÕÏVN£¬ÅÐ¶ÏÊÇ·ñ´æÔÚ½Úµã¹ÊÕÏ
        if ismember(VNfcon(1,i3),Faut.fautndint1(3,:))
            %Èç¹ûµ±Ç°VNÓÐ½Úµã¹ÊÕÏ£¬½øÐÐ½ÚµãÖØÓ³Éä
           % VNnodeRemap ÎªÖÂÔ¶Ê¦ÐÖ
            % VNnodeRemap1 ÎªÎÒµÄ¼ÓÈ¨Ïà¶ÔìØ
             % VNnodeRemap2 Îª¾Í½ü
             % VNnodeRemap3 ÁÚ½Ó´ø¿íºÍ
            
            [Suc,SN,VN,lnu,Nnu]=VNnodeRemap3 (Faut,VNfcon(:,i3),SN,VN,t,R,lnu,Nnu);%½ÚµãÖØÓ³Éä¹ý³Ì
            if Suc==0
                %ÈçÖØ¹¹Ã»ÓÐ³É¹¦£¬Ôò½«ÐéÄâÍøÊÍ·ÅµÄÍ¬Ê±£¬½«occ£¨ÊÍ·ÅÍê×ÊÔ´Ö®ºó»¹ÔÚÔËÐÐµÄÐéÄâÍøÂçÐòºÅËæºó½øÈëÖØ¹¹»·½Ú£©¸üÐÂ£¬
                [m,n]=find(occ==VNfcon(1,i3));
                occ(:,n)=[];%ÖØ¹¹Ê§°Ü£¬¸ÃÐéÄâÍøÍ£Ö¹ÔËÐÐ£¬·ÀÖ¹ÔÚ×îºó¼ÆËãÊÕÒæÊ±½«ÖØ¹¹Ê§°ÜµÄÐéÄâÍøÄÉÈë·¶Î§
                [m3,n3]=find(SuccVN(1,:)==VNfcon(1,i3));
                SuccVN(:,n3)=[];%ÖØ¹¹Ê§°Ü£¬¸üÐÂ£¬·ÀÖ¹ÔÙ´ÎÊÍ·Å×ÊÔ´
                %ÖØ¹¹Ê§°Ü£¬´Ó¸ÃÊ±¿Ìt¿ªÊ¼£¬Ö±µ½¸ÃÐéÄâÍøµÄÔ­±¾½áÊøÊ±¼ä£¬Ã¿¸öÊ±¿Ì²úÉú0.5±³ÊÕÒæµÄÅâ³¥½ð
                pcost=2*VN(VNfcon(1,i3)).Revenue;
                for i5=t:VN(VNfcon(1,i3)).endt
                    occl(i5)=occl(i5)+pcost;
                end
            end
        else %Èç¹ûµ±Ç°VNÃ»ÓÐ½Úµã¹ÊÕÏ£¬Ö±½Ó½øÐÐÁ´Â·ÖØÓ³Éä
            [Suc,SN,VN]=VNlinkRemap1(Faut,VNfcon(:,i3),SN,VN,t);%Á´Â·ÖØÓ³Éä¹ý³Ì
            if Suc==0
                lnu=lnu+1;
                %ÈçÖØ¹¹Ã»ÓÐ³É¹¦£¬Ôò½«ÐéÄâÍøÊÍ·ÅµÄÍ¬Ê±£¬½«occ£¨ÊÍ·ÅÍê×ÊÔ´Ö®ºó»¹ÔÚÔËÐÐµÄÐéÄâÍøÂçÐòºÅËæºó½øÈëÖØ¹¹»·½Ú£©¸üÐÂ£¬
                [m,n]=find(occ==VNfcon(1,i3));
                occ(:,n)=[];%ÖØ¹¹Ê§°Ü£¬¸ÃÐéÄâÍøÍ£Ö¹ÔËÐÐ£¬·ÀÖ¹ÔÚ×îºó¼ÆËãÊÕÒæÊ±½«ÖØ¹¹Ê§°ÜµÄÐéÄâÍøÄÉÈë·¶Î§
                [m3,n3]=find(SuccVN(1,:)==VNfcon(1,i3));
                SuccVN(:,n3)=[];%ÖØ¹¹Ê§°Ü£¬¸üÐÂ£¬·ÀÖ¹ÔÙ´ÎÊÍ·Å×ÊÔ´
                %ÖØ¹¹Ê§°Ü£¬´Ó¸ÃÊ±¿Ìt¿ªÊ¼£¬Ö±µ½¸ÃÐéÄâÍøµÄÔ­±¾½áÊøÊ±¼ä£¬Ã¿¸öÊ±¿Ì²úÉú0.5±³ÊÕÒæµÄÅâ³¥½ð
                pcost=2*VN(VNfcon(1,i3)).Revenue;
                for i6=t:VN(VNfcon(1,i3)).endt
                    occl(i6)=occl(i6)+pcost;
                end
            end
        end
        VNRSuc=VNRSuc+Suc;
    end    
    
else
    %% ¹ÊÕÏVN×éÖÐÓÐVNÃ»ÓÐ½Úµã¹ÊÕÏ
     n1=size(VNfcon,2);
     for i4=1:n1
         [Suc,SN,VN]=VNlinkRemap1(Faut,VNfcon(:,i4),SN,VN,t);%Á´Â·ÖØÓ³Éä¹ý³Ì
         if Suc==0
             lnu=lnu+1;
                %ÈçÖØ¹¹Ã»ÓÐ³É¹¦£¬Ôò½«ÐéÄâÍøÊÍ·ÅµÄÍ¬Ê±£¬½«occ£¨ÊÍ·ÅÍê×ÊÔ´Ö®ºó»¹ÔÚÔËÐÐµÄÐéÄâÍøÂçÐòºÅËæºó½øÈëÖØ¹¹»·½Ú£©¸üÐÂ£¬
                [m,n]=find(occ==VNfcon(1,i4));
                occ(:,n)=[];%ÖØ¹¹Ê§°Ü£¬¸ÃÐéÄâÍøÍ£Ö¹ÔËÐÐ£¬·ÀÖ¹ÔÚ×îºó¼ÆËãÊÕÒæÊ±½«ÖØ¹¹Ê§°ÜµÄÐéÄâÍøÄÉÈë·¶Î§
                [m3,n3]=find(SuccVN(1,:)==VNfcon(1,i4));
                SuccVN(:,n3)=[];%ÖØ¹¹Ê§°Ü£¬¸üÐÂ£¬·ÀÖ¹ÔÙ´ÎÊÍ·Å×ÊÔ´
                %ÖØ¹¹Ê§°Ü£¬´Ó¸ÃÊ±¿Ìt¿ªÊ¼£¬Ö±µ½¸ÃÐéÄâÍøµÄÔ­±¾½áÊøÊ±¼ä£¬Ã¿¸öÊ±¿Ì²úÉú0.5±³ÊÕÒæµÄÅâ³¥½ð
                pcost=2*VN(VNfcon(1,i4)).Revenue;
                for i7=t:VN(VNfcon(1,i4)).endt
                    occl(i7)=occl(i7)+pcost;
                end
            end
         VNRSuc=VNRSuc+Suc;
     end
end
Psuc(1,1)=t;%ÖØ¹¹Ê±¼ä
Psuc(2,1)=VNRSuc/n1;%ÖØÓ³Éä³É¹¦ÂÊ
Psuc(3,1)=VNRSuc;%ÖØÓ³Éä³É¹¦ÊýÁ¿
Psuc(4,1)=n1;%ÖØÓ³Éä×ÜÊý
Psuc(5,1)=sum(VNfcon(2,:));
