# Supplementary material for: Dynamic Virtual Network Reconfiguration Method for Hybrid Multiple Failures Based on Weighted Relative Entropy
Source: Entropy (Basel). 2018 Sep 15;20(9):711. doi: 10.3390/e20090711 (PMC7513238; doi:10.3390/e20090711)
Supplement: Supplementary file 1 [file entropy-20-00711-s001.zip › supplementary files/code/VNResourcerelease.asv]

function [Psuc,SN,VN]=VNResourcerelease(~,VNfcon,SN,VN,t)
%% ÐéÄâÍøÂçÖØ¹¹
%ÊäÈë£ºFaut£¬¹ÊÕÏÐÅÏ¢
%     VNfcon£º¹ÊÕÏÐÅÏ¢
%     SN£¬ÎïÀíÍøÂç
%     VN£¬È«²¿ÐéÄâÍøÂç
%     t£¬µ±Ç°Ê±¼ä
%Êä³ö£ºSN£¬ÎïÀíÍøÂç£¨ÖØÓ³Éäºó×´Ì¬¸üÐÂ£©
%     VN£¬ÐéÄâÍøÂç£¨ÖØÓ³Éäºó×´Ì¬¸üÐÂ£©
%     Psuc£¬ÖØ¹¹³É¹¦ÂÊ
%% ³õÊ¼×´Ì¬±£´æ
VNb=VN;
SNb=SN;
VNRSuc=0;
%%
%% µÚÒ»²½£¬¹ÊÕÏÐéÄâÐéÄâÍøÂçÕ¼ÓÃ×ÊÔ´È«²¿ÊÍ·Å
n1=size(VNfcon,2);%¹ÊÕÏÐéÄâÍøÂçÊýÁ¿
for i=1:n1
    
    %% ÎïÀí½Úµã×ÊÔ´ÊÍ·Å
     SN.NodeCPU=SN.NodeCPU+VN(VNfcon(1,i)).SubNodeCon;
    %% ÎïÀíÁ´Â·×ÊÔ´ÊÍ·Å
     SN.EdgeBandWide=SN.EdgeBandWide+VN(VNfcon(1,i)).EdgeBandCon;
                         %%
     fprintf('t=%d£¬ÐéÄâÍøÂçVN%d ¹ÊÕÏ£¬ÊÍ·ÅÏàÓ¦ÎïÀí×ÊÔ´\n',t,VNfcon(1,i))
      %% ÐÞ¸´Ê§°Ü³Í·£½ð
      1.1*(VN(VNfcon(1,i)).endt-t)*Revenue
end
%%

Psuc(1,1)=t;%ÖØ¹¹Ê±¼ä
Psuc(2,1)=VNRSuc/n1;%ÖØÓ³Éä³É¹¦ÂÊ
Psuc(3,1)=VNRSuc;%ÖØÓ³Éä³É¹¦ÊýÁ¿
Psuc(4,1)=n1;%ÖØÓ³Éä×ÜÊý
