# Supplementary material for: Dynamic Virtual Network Reconfiguration Method for Hybrid Multiple Failures Based on Weighted Relative Entropy
Source: Entropy (Basel). 2018 Sep 15;20(9):711. doi: 10.3390/e20090711 (PMC7513238; doi:10.3390/e20090711)
Supplement: Supplementary file 1 [file entropy-20-00711-s001.zip › supplementary files/code/VNsort1.asv]

function [VNfcon]=VNsort1(Faut,VN,t)
%% ÐéÄâÍøÂçÖØ¹¹Ë³ÐòÅÅÐò
%ÊäÈë£ºFaut£º¹ÊÕÏÊý¾Ý
%      VN£ºÈ«²¿ÐéÄâÍøÂç
%      t£º¹ÊÕÏÊ±¼ä
%Êä³ö£ºVNfcon£º¹ÊÕÏÐéÄâÍøÂçÖØ¹¹ÅÅÐò
%%  µÚÒ»²½£¬ÕÒµ½¹ÊÕÏµÄÐéÄâÍøÂç¼°Ëð»µµÄ²¿¼þ
% kkk=1;
% %%%%%%½Úµã¹ÊÕÏ¼ìË÷
% if isempty(Faut.fautndint1)==0
%     VNfconn(1,:)=unique(Faut.fautndint1(3,:));%µÚÒ»ÐÐÎª¹ÊÕÏÐéÄâÍøÂçÐòºÅ
%     VNfconn(2,:)=histc(Faut.fautndint1(3,:),VNfconn(1,:));%µÚ¶þÐÐÎª¶ÔÓ¦µÄ¹ÊÕÏÐéÄâÁ´Â·ÊýÁ¿   
%     
% end
% %%%%%%%%Á´Â·¹ÊÕÏ¼ìË÷
% VNfconl(1,:)=unique(Faut.fautlkint1(3,:));%µÚÒ»ÐÐÎª¹ÊÕÏÐéÄâÍøÂçÐòºÅ
% VNfconl(2,:)=histc(Faut.fautlkint1(3,:),VNfconl(1,:));%µÚ¶þÐÐÎª¶ÔÓ¦µÄ¹ÊÕÏÐéÄâÁ´Â·ÊýÁ¿
%%%%%%%%×Ü¹ÊÕÏ
%% ¹ÊÕÏÐéÄâÍøÂçÐòºÅ
if isempty(Faut.fautndint1)==0%Èç¹ûÓÐ½Úµã¹ÊÕÏ
    VNfau=[Faut.fautndint1(3,:) Faut.fautlkint1(3,:)];
    VNfcon(1,:)=unique(VNfau);%µÚÒ»ÐÐÎª¹ÊÕÏÐéÄâÍøÂçÐòºÅ
    vlhuizong=Faut.fautlkint1(3:4,:);%
    vlhuizong1=unique(vlhuizong','rows')';%ÐéÄâÁ´Â·¹ÊÕÏ
    vnhuizong=Faut.fautndint1(3:4,:);%ÐéÄâ½Úµã¹ÊÕÏ
    huizong1=[vlhuizong1 vnhuizong];%¹ÊÕÏ²¿¼þ
    VNfcon(2,:)=histc(huizong1(1,:),VNfcon(1,:));%µÚ¶þÐÐÎª¹ÊÕÏÊýÁ¿
else%Èç¹ûÖ»ÓÐÁ´Â·¹ÊÕÏ
     VNfau=Faut.fautlkint1(3,:);
     VNfcon(1,:)=unique(VNfau);%µÚÒ»ÐÐÎª¹ÊÕÏÐéÄâÍøÂçÐòºÅ
     VNfcon(2,:)=histc(VNfau,VNfcon(1,:));%µÚ¶þÐÐÎª¹ÊÕÏ²¿¼þÊýÁ¿
end
%%
for i=1:length(VNfcon(1,:))
    VNfcon(3,i)=VN(VNfcon(1,i)).Revenue;%µÚÈýÐÐÎª¹ÊÕÏVNµÄÊÕÒæ
    VNfcon(4,i)=VN(VNfcon(1,i)).endt-t;%µÚËÄÐÐÎª¹ÊÕÏVNÊ£ÓàÉú´æÊ±¼ä
    %µÚÎåÐÐÎª¹ÊÕÏÊÕÒæ
    VNfcon(5,i)=VN(VNfcon(1,i)).Revenue*(t-VN(VNfcon(1,i)).start)-3*VN(VNfcon(1,i)).Revenue*(VN(VNfcon(1,i)).endt-t);
end
%ÐéÄâÍøÂçÖØ¹¹Ë³Ðò   
 VNfcon=sortrows(VNfcon',-5)';
 
 
 
