# Supplementary material for: Dynamic Virtual Network Reconfiguration Method for Hybrid Multiple Failures Based on Weighted Relative Entropy
Source: Entropy (Basel). 2018 Sep 15;20(9):711. doi: 10.3390/e20090711 (PMC7513238; doi:10.3390/e20090711)
Supplement: Supplementary file 1 [file entropy-20-00711-s001.zip › supplementary files/code/VNsort2.asv]

function [VNfcon]=VNsort1(Faut,VN,t)
%% ÐéÄâÍøÂçÖØ¹¹Ë³ÐòÅÅÐò
%ÊäÈë£ºFaut£º¹ÊÕÏÊý¾Ý
%      VN£ºÈ«²¿ÐéÄâÍøÂç
%      t£º¹ÊÕÏÊ±¼ä
%Êä³ö£ºVNfcon£º¹ÊÕÏÐéÄâÍøÂçÖØ¹¹ÅÅÐò
%%  µÚÒ»²½£¬ÕÒµ½¹ÊÕÏµÄÐéÄâÍøÂç¼°Ëð»µµÄ²¿¼þ
% kkk=1;
% %%%%%%½Úµã¹ÊÕÏ¼ìË÷
% if isempty(Faut.fautndint1)==0
%     VNfconn(1,:)=unique(Faut.fautndint1(3,:));%µÚÒ»ÐÐÎª¹ÊÕÏÐéÄâÍøÂçÐòºÅ
%     VNfconn(2,:)=histc(Faut.fautndint1(3,:),VNfconn(1,:));%µÚ¶þÐÐÎª¶ÔÓ¦µÄ¹ÊÕÏÐéÄâÁ´Â·ÊýÁ¿   
%     
% end
% %%%%%%%%Á´Â·¹ÊÕÏ¼ìË÷
% VNfconl(1,:)=unique(Faut.fautlkint1(3,:));%µÚÒ»ÐÐÎª¹ÊÕÏÐéÄâÍøÂçÐòºÅ
% VNfconl(2,:)=histc(Faut.fautlkint1(3,:),VNfconl(1,:));%µÚ¶þÐÐÎª¶ÔÓ¦µÄ¹ÊÕÏÐéÄâÁ´Â·ÊýÁ¿
%%%%%%%%×Ü¹ÊÕÏ
%% ¹ÊÕÏÐéÄâÍøÂçÐòºÅ
if isempty(Faut.fautndint1)==0%Èç¹ûÓÐ½Úµã¹ÊÕÏ
    VNfau=[Faut.fautndint1(3,:) Faut.fautlkint1(3,:)];
    VNfcon(1,:)=unique(VNfau);%µÚÒ»ÐÐÎª¹ÊÕÏÐéÄâÍøÂçÐòºÅ
    vlhuizong=Faut.fautlkint1(3:4,:);%
    vlhuizong1=unique(vlhuizong','rows')';%ÐéÄâÁ´Â·¹ÊÕÏ
    vnhuizong=Faut.fautndint1(3:4,:);%ÐéÄâ½Úµã¹ÊÕÏ
    huizong1=[vlhuizong1 vnhuizong];%¹ÊÕÏ²¿¼þ
    VNfcon(2,:)=histc(huizong1(1,:),VNfcon(1,:));%µÚ¶þÐÐÎª¹ÊÕÏÊýÁ¿
else%Èç¹ûÖ»ÓÐÁ´Â·¹ÊÕÏ
     VNfau=Faut.fautlkint1(3,:);
     VNfcon(1,:)=unique(VNfau);%µÚÒ»ÐÐÎª¹ÊÕÏÐéÄâÍøÂçÐòºÅ
     VNfcon(2,:)=histc(VNfau,VNfcon(1,:));%µÚ¶þÐÐÎª¹ÊÕÏ²¿¼þÊýÁ¿
end
%%
for i=1:length(VNfcon(1,:))
    VNfcon(3,i)=VN(VNfcon(1,i)).Revenue;%µÚÈýÐÐÎª¹ÊÕÏVNµÄÊÕÒæ
    VNfcon(4,i)=VN(VNfcon(1,i)).endt-t;%µÚËÄÐÐÎª¹ÊÕÏVNÊ£ÓàÉú´æÊ±¼ä
    %µÚÎåÐÐÎª¹ÊÕÏ´¦Àí´ú¼Û
    VNfcon(5,i)=3*VN(VNfcon(1,i)).Revenue*(VN(VNfcon(1,i)).endt-t);
  
end

%ÐéÄâÍøÂçÖØ¹¹Ë³Ðò  

          VNfcon1(1,:)=1/10000*VNfcon(2,:)/sum(VNfcon(2,:));  %µÚ¶þÐÐÎª¹ÊÕÏÊýÁ¿   
          VNfcon1(2,:)=1-1/10000*VNfcon(3,:)/sum(VNfcon(3,:));  %µÚÈýÐÐÎª¹ÊÕÏVNµÄÊÕÒæ
          VNfcon1(3,:)=1-1/10000*VNfcon(4,:)/sum(VNfcon(4,:));  %µÚËÄÐÐÎª¹ÊÕÏVNÊ£ÓàÉú´æÊ±¼ä
          VNfcon1(4,:)=1-1*VNfcon(5,:)/sum(VNfcon(5,:));  %µÚÎåÐÐÎª¹ÊÕÏ´¦Àí´ú¼Û
%        
       
         
       A1=[max(VNfcon1(1,:));max(VNfcon1(2,:));max(VNfcon1(3,:));max(VNfcon1(4,:))];
       A2=[min(VNfcon1(1,:));min(VNfcon1(2,:));min(VNfcon1(3,:));min(VNfcon1(4,:))];
       %¸÷½Úµãµ½ÀíÏë·½°¸µÄÅ·Ê½¾àÀë
%         Sn_A1=Sn_Node1-repmat(A1,1,i1);
%         Sn_A2=Sn_Node1-repmat(A2,1,i1);
        
    i1=length(VNfcon(1,:));   
     %¸÷½Úµãµ½ÀíÏë·½°¸µÄÏà¶ÔìØ¾àÀë 
        A1=repmat(A1,1,i1);
        A2=repmat(A2,1,i1);
        Sn_A1=sum(VNfcon1.*log(VNfcon1./A1)+(1-VNfcon1).*log((1-VNfcon1)./(1-A1)));
        Sn_A2=sum(VNfcon1.*log(VNfcon1./A2)+(1-VNfcon1).*log((1-VNfcon1)./(1-A2)));
       
       
       
       
             %%%%%¹éÒ»»¯%%%%%%
       CanNode(1,:)=VNfcon(1,:);  %ÎïÀí½ÚµãÐòºÅ
       CanNode(2,:)=Sn_A1;
       CanNode(3,:)=Sn_A2;
       CanNode(4,:)=CanNode(3,:)./(CanNode(2,:)+CanNode(3,:));


       VNfcon=sortrows(CanNode',4)';
 a=1;
    
    
