# Supplementary material for: Dynamic Virtual Network Reconfiguration Method for Hybrid Multiple Failures Based on Weighted Relative Entropy
Source: Entropy (Basel). 2018 Sep 15;20(9):711. doi: 10.3390/e20090711 (PMC7513238; doi:10.3390/e20090711)
Supplement: Supplementary file 1 [file entropy-20-00711-s001.zip › supplementary files/failure occurance/fautacc.asv]

% clear all
% clc
 load Subnet1.mat
%  load faut1acc.mat
% sn=size(A0,2); %SN½ÚµãÊýÄ¿
% sm=nnz(A0)/2;  %SMÁ´Â·ÊýÄ¿
% %°ÑÎïÀíÍøÂçÐÅÏ¢×ª»¯Îªstruct½á¹¹
% SN=struct('A',{A0},'AM',{AM0},'EdgeBandWide',{EdgeBandWide0},'NodeCPU',{NodeCPU0},'Sxy',{Sxy0});
% clear A0 AM0 B0 D EdgeBandWide0 NodeCPU0 Sxy0
% %ÎïÀíÍØÆË×î¶ÌÂ·¾¶ D(i,j)´ú±íi¡¢j¼ä×î¶Ì¾àÀë³¤¶È,¼´½Úµã¾àÀë
% D=all_shortest_paths(SN.A);
% SN.D=D;
% %%%SNÁ´Â·×´Ì¬¾ØÕó
% Am=tril(SN.AM,0);
% SNE=1:sm;   %µÚÒ»ÐÐÊÇÁ´Â·ÐòºÅ
% SNE(2,:)=find(Am~=0);    %µÚ¶þÐÐÊÇÁ´Â·Î»ÖÃ
% SNE(3,:)=SN.EdgeBandWide(SNE(2,:));    %µÚÈýÐÐÊÇÁ´Â·Ô­Ê¼´ø¿í
% SN.SNE=SNE;
% SN0=SN;%SN0ÎªÎïÀíÍøÂç³õÊ¼×´Ì¬
% Total_time=3000;
% netnum=sn+sm;
% %% %% ¹ÊÕÏ·¢Éúevents2
% lambda2=1/30;    %VNµ½´ïÂÊ²´ËÉ·Ö²¼
% mu2=60;          %VN³ÖÐøÊ±¼äÖ¸Êý·Ö²¼
% events2(1,:)=random('Poisson',lambda2,1,Total_time);
% events2(2,:)=cumsum(events2(1,:));
% %%%%¹ÊÕÏ³ÖÐøÊ±¼ä
% endutime2=random('exp',mu2,1,max(events2(2,:)));
% endutime2=ceil(endutime2);
% % 
% % %%%% ¹ÊÕÏÎ»ÖÃ
% % faul=randint(1,events2(2,end),[1 netnum]);
% faucount=1;%¹ÊÕÏÐòºÅ
% faut=[];
% for t=1:Total_time
% 
%     if events2(1,t)~=0%Èç¹ûÄ³Ò»Ê±¿ÌÓÐ¹ÊÕÏ·¢Éú
%         faut1=zeros(5,1);
%         %%  Ä³Ò»Ê±¿Ì¹ÊÕÏ·¢Éú£¬½øÐÐ¹ÊÕÏ¼ÆÊý
%         for t2=1:events2(1,t)
%             %% faut¼ÇÂ¼¹ÊÕÏ·¢ÉúÊÂ¼þ£¬·Ö±ð¼ÇÂ¼¹ÊÕÏÐòºÅ£¬¹ÊÕÏÎ»ÖÃ£¬·¢ÉúÊ±¼ä£¬³ÖÐøÊ±¼ä£¬½áÊøÊ±¼ä
%             faut1(1,t2)=faucount;%µÚÒ»ÐÐÊÇ¹ÊÕÏ·¢ÉúÐòºÅ
%             faut1(2,t2)=faul(faucount);%µÚ¶þÐÐÊÇ¹ÊÕÏ·¢ÉúÎ»ÖÃ
%             faut1(3,t2)=t;%µÚÈýÐÐÊÇ¹ÊÕÏ·¢ÉúÊ±¼ä            
%             faut1(4,t2)=endutime2(faucount);%µÚËÄÐÐÊÇ¹ÊÕÏ³ÖÐøÊ±¼ä
%             %faut1(5,t2)= faut1(3,t2)+faut1(4,t2);%µÚÎåÐÐÊÇ¹ÊÕÏ½áÊøÊ±¼ä
%             if faul(faucount)<101 %½Úµã¹ÊÕÏ
%                 faut1(2,t2)=faul(faucount)+10000;%µÚ¶þÐÐÊÇ¹ÊÕÏ·¢ÉúÎ»ÖÃ
%                 no=find(SN.AM(faul(faucount),:)~=0);
%                 for i=1:length(no)
%                     if faul(faucount)>no(i)
%                         no1(i)=(no(i)-1)*100+faul(faucount);
%                     else no1(i)=(faul(faucount)-1)*100+no(i);
%                     end
%                 end
%                 faut1(1,t2+1:t2+length(no))=faucount;%µÚÒ»ÐÐÊÇ¹ÊÕÏ·¢ÉúÐòºÅ
%                 faut1(2,t2+1:t2+length(no))=no1;%µÚ¶þÐÐÊÇ¹ÊÕÏ·¢ÉúÎ»ÖÃ
%                 faut1(3,t2+1:t2+length(no))=t;%µÚÈýÐÐÊÇ¹ÊÕÏ·¢ÉúÊ±¼ä            
%                 faut1(4,t2+1:t2+length(no))=faut1(4,t2);%µÚËÄÐÐÊÇ¹ÊÕÏ³ÖÐøÊ±¼ä                
%                 clear no no1
%             else
%                 faut1(2,t2)=SN.SNE(2,faul(faucount)-100);%µÚ¶þÐÐÊÇ¹ÊÕÏ·¢ÉúÎ»ÖÃ
%             end 
%             
%             faucount=faucount+1;
%         end
%          faut=[faut faut1];
%     end   
% end
% faut(5,:)=faut(3,:)+faut(4,:);
% save('faut1','faut')
% 
% for i=1:length(faut)
%     a=faut(2,i);
%     c=find(faut(2,:)==a);
%     if length(c)>1
%         a
%     end
% end

%%
sn=size(A0,2); %SN½ÚµãÊýÄ¿
sm=nnz(A0)/2;  %SMÁ´Â·ÊýÄ¿
%°ÑÎïÀíÍøÂçÐÅÏ¢×ª»¯Îªstruct½á¹¹
SN=struct('A',{A0},'AM',{AM0},'EdgeBandWide',{EdgeBandWide0},'NodeCPU',{NodeCPU0},'Sxy',{Sxy0});
clear A0 AM0 B0 D EdgeBandWide0 NodeCPU0 Sxy0
%ÎïÀíÍØÆË×î¶ÌÂ·¾¶ D(i,j)´ú±íi¡¢j¼ä×î¶Ì¾àÀë³¤¶È,¼´½Úµã¾àÀë
D=all_shortest_paths(SN.A);
SN.D=D;
%%%SNÁ´Â·×´Ì¬¾ØÕó
Am=tril(SN.AM,0);
SNE=1:sm;   %µÚÒ»ÐÐÊÇÁ´Â·ÐòºÅ
SNE(2,:)=find(Am~=0);    %µÚ¶þÐÐÊÇÁ´Â·Î»ÖÃ
SNE(3,:)=SN.EdgeBandWide(SNE(2,:));    %µÚÈýÐÐÊÇÁ´Â·Ô­Ê¼´ø¿í
SN.SNE=SNE;
SN0=SN;%SN0ÎªÎïÀíÍøÂç³õÊ¼×´Ì¬
Total_time=9000;
netnum=sn+sm;
faut=faultacc(Total_time,netnum,SN);
save('faut21','faut')
