# Supplementary material for: Dynamic Virtual Network Reconfiguration Method for Hybrid Multiple Failures Based on Weighted Relative Entropy
Source: Entropy (Basel). 2018 Sep 15;20(9):711. doi: 10.3390/e20090711 (PMC7513238; doi:10.3390/e20090711)
Supplement: Supplementary file 1 [file entropy-20-00711-s001.zip › supplementary files/topology generate/isconnected.m]

%ÅÐ¶ÏÒ»¸öÍøÂçÊÇ·ñÁ¬Í¨Í¼
%ÊäÈë£ºÁÚ½Ó¾ØÕó£¬ÎÞÏòÍ¼
%Êä³ö£º²¼¶û±äÁ¿{0£¬1}

function S=isconnected(adj)

if not(isempty(find(sum(adj)==0)));
    S=false;
    return;
end

n=length(adj);
x=[1;zeros(n-1,1)];%[1,0,...,0] nx1Ê¸Á¿

while 1
    y=x;
    x=adj*x+x;
    x=x>0;
    
    if x==y;
        break;
    end
    
    
end

S=true;
if sum(x)<n;
    S=false;
end
