# Supplementary material for: Dynamic Virtual Network Reconfiguration Method for Hybrid Multiple Failures Based on Weighted Relative Entropy
Source: Entropy (Basel). 2018 Sep 15;20(9):711. doi: 10.3390/e20090711 (PMC7513238; doi:10.3390/e20090711)
Supplement: Supplementary file 1 [file entropy-20-00711-s001.zip › supplementary files/topology generate/S.m]

clear all
clc
%% ÍøÂçÍØÆË²úÉúÆ÷
% [Sxy,AM,EdgeCost,EdgeDelay,EdgeWide,VertexCost,VertexDelay,VertexDelayJitter,VertexPacketLoss]=SalamNet_NetCreate(1000,25,100000000,2e12,1,[2,5],[30,1000],[2,4],1e-4*[5,20],1e-4*[3,8],1e-4*[0,500]);

%% %
% µ×²ãÍøÂçSubnetÍÆ¼ö²ÎÊý
 BorderLength=1000;NodeAmount=25;Alpha=1e9;Beta=0.75;  
 PlotIf=1;EdgeBandWideDUB=[15,30];NodeCPU=[50,100];
 [Sxy,AM,EdgeBandWide,NodeCPU]=SalamNet_NetCreate1(1000,100,Alpha,Beta,[15,25],[50,100]);
 m=nnz(AM)/2
 D=all_shortest_paths(sparse(AM));
  A=sparse(AM);
 % Net_dia=max(max(D))
 % d=sum(sum(D))/(100*(100-1))
 figure(5)
 Net_plot1(1000,size(AM,2),Sxy,EdgeBandWide); 
 save('Subnet2','A','AM','EdgeBandWide','NodeCPU','Sxy')
%%
%½¨Á¢ÐéÄâÍøÂçstruct½á¹¹
% VN=struct('A',{},'AM',{},'EdgeBandWide',{},'NodeCPU',{},'Sxy',{});
% %ÐéÄâÍøÂçVNÍÆ¼ö²ÎÊý£¬½Úµã¸öÊý[2,10]
% %BorderLength=1000;NodeAmount=25;Alpha=100000000;Beta=15;  
% %PlotIf=1;EdgeBandWideDUB=[0,20];NodeCPU=[0,20];
