# Supplementary material for: Dynamic Virtual Network Reconfiguration Method for Hybrid Multiple Failures Based on Weighted Relative Entropy
Source: Entropy (Basel). 2018 Sep 15;20(9):711. doi: 10.3390/e20090711 (PMC7513238; doi:10.3390/e20090711)
Supplement: Supplementary file 1 [file entropy-20-00711-s001.zip › supplementary files/topology generate/SalamNet_NetCreate1.m]

%×îÐÂ°æ¸Ä½øSalamÍøÂçÍØÆËËæ»úÉú³ÉËã·¨Í¨ÓÃMATLABÔ´Âë  
%²âÊÔÓÃ£¬½ÚµãCPU£¬Á´Â·´ø¿í
%{  
±¾³ÌÐòÎª×îÐÂ°æÔ´Âë£¬Ô´ÂëÎÞÉ¾¼õ£¬ÄÜ»æ³öÆ¯ÁÁµÄÍøÂçÍØÆËÍ¼Æ¬£¬Ëã·¨¸Ä½øËµÃ÷ÈçÏÂ£º  
1.Ê¹ÓÃK¾ùÖµ¾ÛÀà¿ØÖÆ½Úµã·Ö²¼µÄÊèÃÜ£¬Ê¹µÃ²úÉúµÄÍøÂçÍØÆËÁ¬Í¨ÐÔºÍ¾ùÔÈÐÔ¸üºÃ  
2.½ÚµãCPU£¬Á´Â·´ø¿í
%}  
%%
function [Sxy,AM,EdgeBandWide,NodeCPU]=SalamNet_NetCreate1(BorderLength,NodeAmount,Alpha,Beta,EdgeBandWideDUB,VertexCPU)  

%% ÊäÈë²ÎÊýÁÐ±í  
%BorderLenght¡ª¡ª¡ª¡ªÕý·½ÐÎÇøÓòµÄ±ß³¤£¬µ¥Î»£ºkm  
%NodeAmount¡ª¡ª¡ª¡ªÍøÂç½ÚµãµÄ¸öÊý  
%Alpha¡ª¡ª¡ª¡ªÍøÂçÌØÕ÷²ÎÊý£¬AlphaÔ½´ó£¬¶Ì±ßÏà¶Ô³¤±ßµÄ±ÈÀýÔ½´ó  
%Beta¡ª¡ª¡ª¡ªÍøÂçÌØÕ÷²ÎÊý£¬BetaÔ½´ó£¬±ßµÄÃÜ¶ÈÔ½´ó  


%EdgeBandWideDUB¡ª¡ª¡ª¡ªÁ´Â·´ø¿íµÄ¿ØÖÆ²ÎÊý£¬1*2£¬´æ´¢ÏÂ½çºÍÉÏ½ç  
%VertexCPU¡ª¡ª¡ª¡ª½ÚµãCPU£¬1*2,´æ´¢½Úµã·ÑÓÃµÄÏÂ½çºÍÉÏ½ç  

%%
%%Êä³ö²ÎÊý  
%Sxy¡ª¡ª¡ª¡ª3*NµÄ¾ØÕó£¬¸÷ÁÐ·Ö±ðÓÃÓÚ´æ´¢½ÚµãµÄÐòºÅ£¬ºá×ø±ê£¬×Ý×ø±êµÄ¾ØÕó  
%AM¡ª¡ª¡ª¡ª0 1´æ´¢¾ØÕó£¬AM(i,j)=1±íÊ¾´æÔÚÓÉiµ½jµÄÓÐÏò±ß£¬N*N  


%EdgeBandWide¡ª¡ª¡ª¡ªÁ´Â·´ø¿í¾ØÕó£¬N*N  
%NodeCPU¡ª¡ª¡ª¡ª½ÚµãCPUÏòÁ¿,1*N  

%%
%%ÍÆ¼öµÄÊäÈë²ÎÊýÉèÖÃ   
%BorderLength=1000;NodeAmount=25;Alpha=100000000;Beta=15;  
%PlotIf=1;EdgeBandWideDUB=[50,100];NodeCPU=[50,100];
%%  
%²ÎÊý³õÊ¼»¯  
NN = 10*NodeAmount;  
SSxy = zeros(NN,2);  
%ÔÚÕý·½ÐÎÇøÓòÄÚËæ»ú¾ùÔÈÑ¡È¡NN¸ö½Úµã 
S=0;
while S==0
for i = 1:NN  
    SSxy(i,1) = BorderLength*rand;  
    SSxy(i,2) = BorderLength*rand;  
end  
  
[IDX,C] =kmeans(SSxy,NodeAmount);
Sxy = [[1:NodeAmount]',C]';  
%°´ºá×ø±êÓÉÐ¡µ½´óµÄË³ÐòÖØÐÂÎªÃ¿Ò»¸ö½Úµã±àºÅ  
temp = Sxy;  
Sxy2 = Sxy(2,:);  
Sxy2_sort = sort(Sxy2);  
for i = 1:NodeAmount  
   pos=find(Sxy2==Sxy2_sort(i));  
    if length(pos)>1  
        error('·ÂÕæ¹ÊÕÏ£¬ÇëÖØÊÔ£¡');  
    end  
    temp(1,i) = i;  
    temp(2,i) = Sxy(2,pos);  
    temp(3,i) = Sxy(3,pos);  
end  
Sxy = temp;  
%Êä³ö²ÎÊý³õÊ¼»¯  
AM = zeros(NodeAmount,NodeAmount);  

EdgeBandWide = zeros(NodeAmount,NodeAmount);  
NodeCPU = randint(1,NodeAmount,VertexCPU);


for i = 1:(NodeAmount-1)  
    for j = (i+1):NodeAmount  
        Distance =( (Sxy(2,i)-Sxy(2,j))^2+(Sxy(3,i)-Sxy(3,j))^2)^0.5;  
        P = Beta*exp(-Distance^5/(Alpha*BorderLength)); 
        if P>rand
            AM(i,j) = 1;  
            AM(j,i) = 1;  
            
            EdgeBandWide(i,j) =randint(1,1,EdgeBandWideDUB);  
            EdgeBandWide(j,i)=EdgeBandWide(i,j);  
        else  
           
            EdgeBandWide(i,j) = inf;
            EdgeBandWide(j,i) = inf;  
        
        end  
    end      
end  

S=isconnected(AM);

end  


end
  
