# Supplementary material for: Dynamic Virtual Network Reconfiguration Method for Hybrid Multiple Failures Based on Weighted Relative Entropy
Source: Entropy (Basel). 2018 Sep 15;20(9):711. doi: 10.3390/e20090711 (PMC7513238; doi:10.3390/e20090711)
Supplement: Supplementary file 1 [file entropy-20-00711-s001.zip › supplementary files/topology generate/VNgenerate.m]

clear all
clc
%% ÍøÂçÍØÆË²úÉúÆ÷
% [Sxy,AM,EdgeCost,EdgeDelay,EdgeWide,VertexCost,VertexDelay,VertexDelayJitter,VertexPacketLoss]=SalamNet_NetCreate(1000,25,100000000,2e12,1,[2,5],[30,1000],[2,4],1e-4*[5,20],1e-4*[3,8],1e-4*[0,500]);

%% %
% % µ×²ãÍøÂçSubnetÍÆ¼ö²ÎÊý
% BorderLength=1000;NodeAmount=25;Alpha=1e9;Beta=0.75;  
% PlotIf=1;EdgeBandWideDUB=[50,100];NodeCPU=[50,100];
% [Sxy,AM,EdgeBandWide,NodeCPU]=SalamNet_NetCreate1(1000,100,Alpha,Beta,[50,100],[50,100]);
% m=nnz(AM)/2
% D=all_shortest_paths(sparse(AM));
%  A=sparse(AM);
% % Net_dia=max(max(D))
% % d=sum(sum(D))/(100*(100-1))
% figure(5)
% Net_plot1(1000,size(AM,2),Sxy,EdgeBandWide); 
% save('Subnet1','A','AM','EdgeBandWide','NodeCPU','Sxy')
%%
%½¨Á¢ÐéÄâÍøÂçstruct½á¹¹
% VN=struct('A',{},'AM',{},'EdgeBandWide',{},'NodeCPU',{},'Sxy',{});
% %ÐéÄâÍøÂçVNÍÆ¼ö²ÎÊý£¬½Úµã¸öÊý[2,10]
% %BorderLength=1000;NodeAmount=25;Alpha=100000000;Beta=15;  
% %PlotIf=1;EdgeBandWideDUB=[0,20];NodeCPU=[0,20];
%% ÐéÄâÍøÂç²úÉú
Nu=650
for k=1:Nu
 N=randint(1,1,[5,10]);
 [VN(k).Sxy,VN(k).AM,VN(k).EdgeBandWide,VN(k).NodeCPU]=SalamNet_NetCreate1(1000,N,2e10,1e2,[10,20],[10,20])  ;

VN(k).A=sparse(VN(k).AM);%%×ª»¯ÎªÏ¡Êè¾ØÕó
k
end
save('VN6504','VN')
%%
% %% ½ÚµãÊýÄ¿n£»±ßµÄÊýÄ¿m
% n=size(A1,2)    
% m=nnz(A1)/2
% dc1=sum(A1,2); 
% dc2=sum(dc1)/n;
% figure(2)
% plot(dc1,'r')
%»æÖÆÐéÄâÍØÆË
figure(2)
k=1;
vn=size(VN(k).A,2); 
vm=nnz(VN(k).A)/2;
dc=vm*2/vn;
Net_plot1(1000,vn,VN(k).Sxy,VN(k).EdgeBandWide); 
%ÐéÄâÍøÂç½Úµã¶ÈÖµ
for k=1:650
    vn=size(VN(k).A,2); 
    vm=nnz(VN(k).A)/2;
    dc(k)=vm*2/vn;
end
